# Supplementary material for: Equivalent Indels – Ambiguous Functional Classes and Redundancy in Databases
Source: PLoS One. 2013 May 2;8(5):e62803. doi: 10.1371/journal.pone.0062803 (PMC3642179; doi:10.1371/journal.pone.0062803)
Supplement: File S1 — This file lists all ambiguous indels with a degree of ambiguity of at least 10 for which at least 5 database entries exist currently. (ZIP) [file pone.0062803.s003.zip]

Archive with 1 entries (1 files):
- Supplemental_file_S1.txt
