# Supplementary material for: Equivalent Indels – Ambiguous Functional Classes and Redundancy in Databases
Source: PLoS One. 2013 May 2;8(5):e62803. doi: 10.1371/journal.pone.0062803 (PMC3642179; doi:10.1371/journal.pone.0062803)
Supplement: File S1 — This file lists all ambiguous indels with a degree of ambiguity of at least 10 for which at least 5 database entries exist currently. (ZIP) [file pone.0062803.s003.zip › Supplemental_file_S1.txt]

name	chromosome	start	end	allele	ref_allele	RoA5	RoA3	equivalent_Variations
rs148744006	1	15870647	15870652	-	ACACAC	0	29	rs148744006,rs34745830,rs71749045,rs5772645,rs3980013
rs34745830	1	15870648	15870653	-	CACACA	1	28	rs148744006,rs34745830,rs71749045,rs5772645,rs3980013
rs71749045	1	15870650	15870655	-	CACACA	3	26	rs148744006,rs34745830,rs71749045,rs5772645,rs3980013
rs5772645	1	15870651	15870656	-	ACACAC	4	25	rs148744006,rs34745830,rs71749045,rs5772645,rs3980013
rs3980013	1	15870652	15870657	-	CACACA	5	24	rs148744006,rs34745830,rs71749045,rs5772645,rs3980013
rs35090439	1	21947346	21947349	-	CTCT	0	15	rs35090439,rs5772955,rs62976961,rs34561417,rs201217749
rs5772955	1	21947347	21947350	-	TCTC	1	14	rs35090439,rs5772955,rs62976961,rs34561417,rs201217749
rs62976961	1	21947348	21947351	-	CTCT	2	13	rs35090439,rs5772955,rs62976961,rs34561417,rs201217749
rs34561417	1	21947349	21947352	-	TCTC	3	12	rs35090439,rs5772955,rs62976961,rs34561417,rs201217749
rs201217749	1	21947360	21947363	-	CTCT	14	1	rs35090439,rs5772955,rs62976961,rs34561417,rs201217749
rs68014465	1	22593747	22593746	T/TT	-	1	16	rs68014465,rs68066464,rs68132433,rs67069941,rs57633186
rs68066464	1	22593754	22593753	T/TT	-	8	9	rs68014465,rs68066464,rs68132433,rs67069941,rs57633186
rs68132433	1	22593756	22593755	T/TT	-	10	7	rs68014465,rs68066464,rs68132433,rs67069941,rs57633186
rs67069941	1	22593758	22593757	T/TT	-	12	5	rs68014465,rs68066464,rs68132433,rs67069941,rs57633186
rs57633186	1	22593763	22593762	T/TT	-	17	0	rs68014465,rs68066464,rs68132433,rs67069941,rs57633186
rs68046115	1	23298633	23298638	-	GATGAT	0	47	rs68046115,rs72359840,rs10593046,rs10586615,rs66869342,rs61558184
rs72359840	1	23298634	23298639	-	ATGATG	1	46	rs68046115,rs72359840,rs10593046,rs10586615,rs66869342,rs61558184
rs10593046	1	23298635	23298640	-	TGATGA	2	45	rs68046115,rs72359840,rs10593046,rs10586615,rs66869342,rs61558184
rs10586615	1	23298636	23298641	-	GATGAT	3	44	rs68046115,rs72359840,rs10593046,rs10586615,rs66869342,rs61558184
rs66869342	1	23298637	23298642	-	ATGATG	4	43	rs68046115,rs72359840,rs10593046,rs10586615,rs66869342,rs61558184
rs61558184	1	23298638	23298643	-	TGATGA	5	42	rs68046115,rs72359840,rs10593046,rs10586615,rs66869342,rs61558184
rs72370684	1	24282701	24282700	T	-	1	13	rs72370684,rs141931198,rs72091442,rs67637129,rs71795285
rs141931198	1	24282701	24282700	T	-	1	13	rs72370684,rs141931198,rs72091442,rs67637129,rs71795285
rs72091442	1	24282704	24282703	T	-	4	10	rs72370684,rs141931198,rs72091442,rs67637129,rs71795285
rs67637129	1	24282710	24282709	T	-	10	4	rs72370684,rs141931198,rs72091442,rs67637129,rs71795285
rs71795285	1	24282711	24282710	T	-	11	3	rs72370684,rs141931198,rs72091442,rs67637129,rs71795285
rs34613525	1	24356731	24356731	-	T	0	15	rs34613525,rs139984063,rs72027607,rs72162559,rs72268687
rs139984063	1	24356731	24356731	-	T	0	15	rs34613525,rs139984063,rs72027607,rs72162559,rs72268687
rs72027607	1	24356737	24356737	-	T	6	9	rs34613525,rs139984063,rs72027607,rs72162559,rs72268687
rs72162559	1	24356740	24356740	-	T	9	6	rs34613525,rs139984063,rs72027607,rs72162559,rs72268687
rs72268687	1	24356746	24356746	-	T	15	0	rs34613525,rs139984063,rs72027607,rs72162559,rs72268687
rs35374374	1	26244850	26244849	TT/TTT	-	1	17	rs35374374,rs5773138,rs10700771,rs5773139,rs56306527
rs5773138	1	26244857	26244856	TT/TTT	-	8	10	rs35374374,rs5773138,rs10700771,rs5773139,rs56306527
rs10700771	1	26244859	26244858	TT/TTT	-	10	8	rs35374374,rs5773138,rs10700771,rs5773139,rs56306527
rs5773139	1	26244860	26244859	TT/TTT	-	11	7	rs35374374,rs5773138,rs10700771,rs5773139,rs56306527
rs56306527	1	26244867	26244866	TT/TTT	-	18	0	rs35374374,rs5773138,rs10700771,rs5773139,rs56306527
rs5773154	1	26630122	26630121	AA/AAA	-	0	21	rs5773154,rs33963809,rs67192724,rs67417422,rs59012538
rs33963809	1	26630123	26630122	AA/AAA	-	1	20	rs5773154,rs33963809,rs67192724,rs67417422,rs59012538
rs67192724	1	26630123	26630122	AA/AAA	-	1	20	rs5773154,rs33963809,rs67192724,rs67417422,rs59012538
rs67417422	1	26630134	26630133	AA/AAA	-	12	9	rs5773154,rs33963809,rs67192724,rs67417422,rs59012538
rs59012538	1	26630143	26630142	AA/AAA	-	21	0	rs5773154,rs33963809,rs67192724,rs67417422,rs59012538
rs143973030	1	27241467	27241478	-	TATATGTATATG	0	29	rs143973030,rs35090073,rs11278695,rs67079523,rs67405203
rs35090073	1	27241473	27241484	-	TATATGTATATG	6	23	rs143973030,rs35090073,rs11278695,rs67079523,rs67405203
rs11278695	1	27241474	27241485	-	ATATGTATATGT	7	22	rs143973030,rs35090073,rs11278695,rs67079523,rs67405203
rs67079523	1	27241475	27241486	-	TATGTATATGTA	8	21	rs143973030,rs35090073,rs11278695,rs67079523,rs67405203
rs67405203	1	27241476	27241487	-	ATGTATATGTAT	9	20	rs143973030,rs35090073,rs11278695,rs67079523,rs67405203
rs144492568	1	31478639	31478644	-	AGAGAG	0	27	rs144492568,rs36217882,rs72062557,rs57530886,rs10580059,rs10580178
rs36217882	1	31478640	31478645	-	GAGAGA	1	26	rs144492568,rs36217882,rs72062557,rs57530886,rs10580059,rs10580178
rs72062557	1	31478641	31478646	-	AGAGAG	2	25	rs144492568,rs36217882,rs72062557,rs57530886,rs10580059,rs10580178
rs57530886	1	31478642	31478647	-	GAGAGA	3	24	rs144492568,rs36217882,rs72062557,rs57530886,rs10580059,rs10580178
rs10580059	1	31478643	31478648	-	AGAGAG	4	23	rs144492568,rs36217882,rs72062557,rs57530886,rs10580059,rs10580178
rs10580178	1	31478644	31478649	-	GAGAGA	5	22	rs144492568,rs36217882,rs72062557,rs57530886,rs10580059,rs10580178
rs59198128	1	31592925	31592930	-	CACACA	0	42	rs59198128,rs71705441,rs10608531,rs10548054,rs71842325
rs71705441	1	31592926	31592931	-	ACACAC	1	41	rs59198128,rs71705441,rs10608531,rs10548054,rs71842325
rs10608531	1	31592927	31592932	-	CACACA	2	40	rs59198128,rs71705441,rs10608531,rs10548054,rs71842325
rs10548054	1	31592929	31592934	-	CACACA	4	38	rs59198128,rs71705441,rs10608531,rs10548054,rs71842325
rs71842325	1	31592930	31592935	-	ACACAC	5	37	rs59198128,rs71705441,rs10608531,rs10548054,rs71842325
rs72239743	1	33188144	33188148	-	GAAAG	0	13	rs72239743,rs141213337,rs138703557,rs72145521,rs200603986
rs141213337	1	33188145	33188149	-	AAAGG	1	12	rs72239743,rs141213337,rs138703557,rs72145521,rs200603986
rs138703557	1	33188146	33188150	-	AAGGA	2	11	rs72239743,rs141213337,rs138703557,rs72145521,rs200603986
rs72145521	1	33188147	33188151	-	AGGAA	3	10	rs72239743,rs141213337,rs138703557,rs72145521,rs200603986
rs200603986	1	33188157	33188161	-	AGGAA	13	0	rs72239743,rs141213337,rs138703557,rs72145521,rs200603986
rs72033474	1	34415985	34415990	-	AGAGAG	0	34	rs72033474,rs35304578,rs34859956,rs35982653,rs5773437,rs5773438
rs35304578	1	34415986	34415991	-	GAGAGA	1	33	rs72033474,rs35304578,rs34859956,rs35982653,rs5773437,rs5773438
rs34859956	1	34415987	34415992	-	AGAGAG	2	32	rs72033474,rs35304578,rs34859956,rs35982653,rs5773437,rs5773438
rs35982653	1	34415988	34415993	-	GAGAGA	3	31	rs72033474,rs35304578,rs34859956,rs35982653,rs5773437,rs5773438
rs5773437	1	34415989	34415994	-	AGAGAG	4	30	rs72033474,rs35304578,rs34859956,rs35982653,rs5773437,rs5773438
rs5773438	1	34415990	34415995	-	GAGAGA	5	29	rs72033474,rs35304578,rs34859956,rs35982653,rs5773437,rs5773438
rs146383989	1	34579896	34579901	-	TTGTTG	0	20	rs146383989,rs71571768,rs71846650,rs71650711,rs10601128,rs201994219,rs200337424
rs71571768	1	34579897	34579902	-	TGTTGT	1	19	rs146383989,rs71571768,rs71846650,rs71650711,rs10601128,rs201994219,rs200337424
rs71846650	1	34579898	34579903	-	GTTGTT	2	18	rs146383989,rs71571768,rs71846650,rs71650711,rs10601128,rs201994219,rs200337424
rs71650711	1	34579900	34579905	-	TGTTGT	4	16	rs146383989,rs71571768,rs71846650,rs71650711,rs10601128,rs201994219,rs200337424
rs10601128	1	34579901	34579906	-	GTTGTT	5	15	rs146383989,rs71571768,rs71846650,rs71650711,rs10601128,rs201994219,rs200337424
rs201994219	1	34579914	34579919	-	TTGTTG	18	2	rs146383989,rs71571768,rs71846650,rs71650711,rs10601128,rs201994219,rs200337424
rs200337424	1	34579916	34579921	-	GTTGTT	20	0	rs146383989,rs71571768,rs71846650,rs71650711,rs10601128,rs201994219,rs200337424
rs72326050	1	39651843	39651852	-	TCTCTCTCTC	0	35	rs72326050,rs55658204,rs55824887,rs71914233,rs72480532
rs55658204	1	39651846	39651855	-	CTCTCTCTCT	3	32	rs72326050,rs55658204,rs55824887,rs71914233,rs72480532
rs55824887	1	39651848	39651857	-	CTCTCTCTCT	5	30	rs72326050,rs55658204,rs55824887,rs71914233,rs72480532
rs71914233	1	39651851	39651860	-	TCTCTCTCTC	8	27	rs72326050,rs55658204,rs55824887,rs71914233,rs72480532
rs72480532	1	39651852	39651861	-	CTCTCTCTCT	9	26	rs72326050,rs55658204,rs55824887,rs71914233,rs72480532
rs111772614	1	40129378	40129386	-	GCCATAGCT	0	10	rs111772614,rs60321071,rs71685440,rs201861733,rs67307229
rs60321071	1	40129379	40129387	-	CCATAGCTG	1	9	rs111772614,rs60321071,rs71685440,rs201861733,rs67307229
rs71685440	1	40129380	40129388	-	CATAGCTGC	2	8	rs111772614,rs60321071,rs71685440,rs201861733,rs67307229
rs201861733	1	40129385	40129393	-	CTGCCATAG	7	3	rs111772614,rs60321071,rs71685440,rs201861733,rs67307229
rs67307229	1	40129386	40129394	-	TGCCATAGC	8	2	rs111772614,rs60321071,rs71685440,rs201861733,rs67307229
rs71665956	1	45090699	45090704	-	GAGAGA	0	26	rs71665956,rs71740654,rs34342179,rs66965958,rs5773847
rs71740654	1	45090701	45090706	-	GAGAGA	2	24	rs71665956,rs71740654,rs34342179,rs66965958,rs5773847
rs34342179	1	45090702	45090707	-	AGAGAG	3	23	rs71665956,rs71740654,rs34342179,rs66965958,rs5773847
rs66965958	1	45090703	45090708	-	GAGAGA	4	22	rs71665956,rs71740654,rs34342179,rs66965958,rs5773847
rs5773847	1	45090704	45090709	-	AGAGAG	5	21	rs71665956,rs71740654,rs34342179,rs66965958,rs5773847
rs71928016	1	46351986	46351991	-	ACACAC	0	29	rs71928016,rs72413280,rs10541292,rs10557979,rs60727163
rs72413280	1	46351987	46351992	-	CACACA	1	28	rs71928016,rs72413280,rs10541292,rs10557979,rs60727163
rs10541292	1	46351988	46351993	-	ACACAC	2	27	rs71928016,rs72413280,rs10541292,rs10557979,rs60727163
rs10557979	1	46351990	46351995	-	ACACAC	4	25	rs71928016,rs72413280,rs10541292,rs10557979,rs60727163
rs60727163	1	46351991	46351996	-	CACACA	5	24	rs71928016,rs72413280,rs10541292,rs10557979,rs60727163
rs200898993	1	46951858	46951865	-	GACAGACA	0	42	rs200898993,rs71853246,rs10527840,rs72308508,rs72348437
rs71853246	1	46951859	46951866	-	ACAGACAG	1	41	rs200898993,rs71853246,rs10527840,rs72308508,rs72348437
rs10527840	1	46951860	46951867	-	CAGACAGA	2	40	rs200898993,rs71853246,rs10527840,rs72308508,rs72348437
rs72308508	1	46951861	46951868	-	AGACAGAC	3	39	rs200898993,rs71853246,rs10527840,rs72308508,rs72348437
rs72348437	1	46951864	46951871	-	CAGACAGA	6	36	rs200898993,rs71853246,rs10527840,rs72308508,rs72348437
rs138059336	1	48404608	48404613	-	AGACAG	0	21	rs138059336,rs34523848,rs5773978,rs63687862,rs5773977
rs34523848	1	48404610	48404615	-	ACAGAG	2	19	rs138059336,rs34523848,rs5773978,rs63687862,rs5773977
rs5773978	1	48404611	48404616	-	CAGAGA	3	18	rs138059336,rs34523848,rs5773978,rs63687862,rs5773977
rs63687862	1	48404612	48404617	-	AGAGAC	4	17	rs138059336,rs34523848,rs5773978,rs63687862,rs5773977
rs5773977	1	48404613	48404618	-	GAGACA	5	16	rs138059336,rs34523848,rs5773978,rs63687862,rs5773977
rs71816144	1	48935145	48935150	-	TATATA	0	21	rs71816144,rs72275490,rs71919094,rs61546933,rs67123237
rs72275490	1	48935146	48935151	-	ATATAT	1	20	rs71816144,rs72275490,rs71919094,rs61546933,rs67123237
rs71919094	1	48935147	48935152	-	TATATA	2	19	rs71816144,rs72275490,rs71919094,rs61546933,rs67123237
rs61546933	1	48935148	48935153	-	ATATAT	3	18	rs71816144,rs72275490,rs71919094,rs61546933,rs67123237
rs67123237	1	48935150	48935155	-	ATATAT	5	16	rs71816144,rs72275490,rs71919094,rs61546933,rs67123237
rs150802318	1	49281718	49281725	-	TGTGTGTG	0	39	rs150802318,rs71946733,rs71758714,rs34877875,rs10597683
rs71946733	1	49281719	49281726	-	GTGTGTGT	1	38	rs150802318,rs71946733,rs71758714,rs34877875,rs10597683
rs71758714	1	49281722	49281729	-	TGTGTGTG	4	35	rs150802318,rs71946733,rs71758714,rs34877875,rs10597683
rs34877875	1	49281723	49281730	-	GTGTGTGT	5	34	rs150802318,rs71946733,rs71758714,rs34877875,rs10597683
rs10597683	1	49281724	49281731	-	TGTGTGTG	6	33	rs150802318,rs71946733,rs71758714,rs34877875,rs10597683
rs202031508	1	50725243	50725250	-	GATAGATA	0	47	rs202031508,rs36217016,rs71722757,rs34424702,rs10592549
rs36217016	1	50725244	50725251	-	ATAGATAG	1	46	rs202031508,rs36217016,rs71722757,rs34424702,rs10592549
rs71722757	1	50725245	50725252	-	TAGATAGA	2	45	rs202031508,rs36217016,rs71722757,rs34424702,rs10592549
rs34424702	1	50725247	50725254	-	GATAGATA	4	43	rs202031508,rs36217016,rs71722757,rs34424702,rs10592549
rs10592549	1	50725248	50725255	-	ATAGATAG	5	42	rs202031508,rs36217016,rs71722757,rs34424702,rs10592549
rs5774151	1	53980753	53980758	-	TGTGTG	0	35	rs5774151,rs5774152,rs34967280,rs5774153,rs55697427
rs5774152	1	53980754	53980759	-	GTGTGT	1	34	rs5774151,rs5774152,rs34967280,rs5774153,rs55697427
rs34967280	1	53980755	53980760	-	TGTGTG	2	33	rs5774151,rs5774152,rs34967280,rs5774153,rs55697427
rs5774153	1	53980756	53980761	-	GTGTGT	3	32	rs5774151,rs5774152,rs34967280,rs5774153,rs55697427
rs55697427	1	53980758	53980763	-	GTGTGT	5	30	rs5774151,rs5774152,rs34967280,rs5774153,rs55697427
rs149536795	1	55279346	55279352	-	CCGGCCT	0	11	rs149536795,rs71669716,rs71694288,rs57058033,rs202089134
rs71669716	1	55279347	55279353	-	CGGCCTC	1	10	rs149536795,rs71669716,rs71694288,rs57058033,rs202089134
rs71694288	1	55279349	55279355	-	GCCTCCG	3	8	rs149536795,rs71669716,rs71694288,rs57058033,rs202089134
rs57058033	1	55279350	55279356	-	CCTCCGG	4	7	rs149536795,rs71669716,rs71694288,rs57058033,rs202089134
rs202089134	1	55279354	55279360	-	CGGCCTC	8	3	rs149536795,rs71669716,rs71694288,rs57058033,rs202089134
rs141895912	1	56916878	56916885	-	ACACACAC	0	23	rs141895912,rs72063156,rs71907514,rs72347654,rs56072614
rs72063156	1	56916879	56916886	-	CACACACA	1	22	rs141895912,rs72063156,rs71907514,rs72347654,rs56072614
rs71907514	1	56916881	56916888	-	CACACACA	3	20	rs141895912,rs72063156,rs71907514,rs72347654,rs56072614
rs72347654	1	56916882	56916889	-	ACACACAC	4	19	rs141895912,rs72063156,rs71907514,rs72347654,rs56072614
rs56072614	1	56916885	56916892	-	CACACACA	7	16	rs141895912,rs72063156,rs71907514,rs72347654,rs56072614
rs72091484	1	57284129	57284134	-	ACACAC	0	39	rs72091484,rs72306590,rs71937078,rs3991685,rs66882335,rs66468673
rs72306590	1	57284130	57284135	-	CACACA	1	38	rs72091484,rs72306590,rs71937078,rs3991685,rs66882335,rs66468673
rs71937078	1	57284131	57284136	-	ACACAC	2	37	rs72091484,rs72306590,rs71937078,rs3991685,rs66882335,rs66468673
rs3991685	1	57284132	57284137	-	CACACA	3	36	rs72091484,rs72306590,rs71937078,rs3991685,rs66882335,rs66468673
rs66882335	1	57284133	57284138	-	ACACAC	4	35	rs72091484,rs72306590,rs71937078,rs3991685,rs66882335,rs66468673
rs66468673	1	57284134	57284139	-	CACACA	5	34	rs72091484,rs72306590,rs71937078,rs3991685,rs66882335,rs66468673
rs66845031	1	61599918	61599923	-	GTGTGT	0	36	rs66845031,rs5774540,rs71808722,rs72210625,rs10586044
rs5774540	1	61599919	61599924	-	TGTGTG	1	35	rs66845031,rs5774540,rs71808722,rs72210625,rs10586044
rs71808722	1	61599920	61599925	-	GTGTGT	2	34	rs66845031,rs5774540,rs71808722,rs72210625,rs10586044
rs72210625	1	61599921	61599926	-	TGTGTG	3	33	rs66845031,rs5774540,rs71808722,rs72210625,rs10586044
rs10586044	1	61599922	61599927	-	GTGTGT	4	32	rs66845031,rs5774540,rs71808722,rs72210625,rs10586044
rs71721907	1	61627259	61627264	-	ACACAC	0	28	rs71721907,rs68093560,rs71706066,rs56383204,rs71693267
rs68093560	1	61627261	61627266	-	ACACAC	2	26	rs71721907,rs68093560,rs71706066,rs56383204,rs71693267
rs71706066	1	61627262	61627267	-	CACACA	3	25	rs71721907,rs68093560,rs71706066,rs56383204,rs71693267
rs56383204	1	61627263	61627268	-	ACACAC	4	24	rs71721907,rs68093560,rs71706066,rs56383204,rs71693267
rs71693267	1	61627264	61627269	-	CACACA	5	23	rs71721907,rs68093560,rs71706066,rs56383204,rs71693267
rs72507983	1	69737799	69737804	-	ATATAT	0	22	rs72507983,rs71071347,rs10556976,rs57810082,rs67490263
rs71071347	1	69737801	69737806	-	ATATAT	2	20	rs72507983,rs71071347,rs10556976,rs57810082,rs67490263
rs10556976	1	69737802	69737807	-	TATATA	3	19	rs72507983,rs71071347,rs10556976,rs57810082,rs67490263
rs57810082	1	69737803	69737808	-	ATATAT	4	18	rs72507983,rs71071347,rs10556976,rs57810082,rs67490263
rs67490263	1	69737804	69737809	-	TATATA	5	17	rs72507983,rs71071347,rs10556976,rs57810082,rs67490263
rs140942394	1	70141691	70141696	-	CACACA	0	28	rs140942394,rs71792886,rs71581199,rs71071371,rs72064239
rs71792886	1	70141692	70141697	-	ACACAC	1	27	rs140942394,rs71792886,rs71581199,rs71071371,rs72064239
rs71581199	1	70141694	70141699	-	ACACAC	3	25	rs140942394,rs71792886,rs71581199,rs71071371,rs72064239
rs71071371	1	70141695	70141700	-	CACACA	4	24	rs140942394,rs71792886,rs71581199,rs71071371,rs72064239
rs72064239	1	70141696	70141701	-	ACACAC	5	23	rs140942394,rs71792886,rs71581199,rs71071371,rs72064239
rs6143270	1	70538262	70538267	-	CTGCTG	0	35	rs6143270,rs67127626,rs10546814,rs10585096,rs66963605
rs67127626	1	70538263	70538268	-	TGCTGC	1	34	rs6143270,rs67127626,rs10546814,rs10585096,rs66963605
rs10546814	1	70538264	70538269	-	GCTGCT	2	33	rs6143270,rs67127626,rs10546814,rs10585096,rs66963605
rs10585096	1	70538265	70538270	-	CTGCTG	3	32	rs6143270,rs67127626,rs10546814,rs10585096,rs66963605
rs66963605	1	70538267	70538272	-	GCTGCT	5	30	rs6143270,rs67127626,rs10546814,rs10585096,rs66963605
rs71671743	1	74520865	74520872	-	TATATATA	0	24	rs71671743,rs10536462,rs5775223,rs71673187,rs71662680,rs72305910
rs10536462	1	74520866	74520873	-	ATATATAT	1	23	rs71671743,rs10536462,rs5775223,rs71673187,rs71662680,rs72305910
rs5775223	1	74520867	74520874	-	TATATATA	2	22	rs71671743,rs10536462,rs5775223,rs71673187,rs71662680,rs72305910
rs71673187	1	74520868	74520875	-	ATATATAT	3	21	rs71671743,rs10536462,rs5775223,rs71673187,rs71662680,rs72305910
rs71662680	1	74520869	74520876	-	TATATATA	4	20	rs71671743,rs10536462,rs5775223,rs71673187,rs71662680,rs72305910
rs72305910	1	74520871	74520878	-	TATATATA	6	18	rs71671743,rs10536462,rs5775223,rs71673187,rs71662680,rs72305910
rs72399470	1	76574547	76574554	-	GTGTGTGT	0	30	rs72399470,rs71798262,rs72364743,rs72249688,rs71720231,rs71793243
rs71798262	1	76574548	76574555	-	TGTGTGTG	1	29	rs72399470,rs71798262,rs72364743,rs72249688,rs71720231,rs71793243
rs72364743	1	76574549	76574556	-	GTGTGTGT	2	28	rs72399470,rs71798262,rs72364743,rs72249688,rs71720231,rs71793243
rs72249688	1	76574550	76574557	-	TGTGTGTG	3	27	rs72399470,rs71798262,rs72364743,rs72249688,rs71720231,rs71793243
rs71720231	1	76574551	76574558	-	GTGTGTGT	4	26	rs72399470,rs71798262,rs72364743,rs72249688,rs71720231,rs71793243
rs71793243	1	76574552	76574559	-	TGTGTGTG	5	25	rs72399470,rs71798262,rs72364743,rs72249688,rs71720231,rs71793243
rs72437757	1	76960236	76960241	-	ACACAC	0	28	rs72437757,rs71903001,rs71952520,rs55892265,rs71959611
rs71903001	1	76960238	76960243	-	ACACAC	2	26	rs72437757,rs71903001,rs71952520,rs55892265,rs71959611
rs71952520	1	76960239	76960244	-	CACACA	3	25	rs72437757,rs71903001,rs71952520,rs55892265,rs71959611
rs55892265	1	76960240	76960245	-	ACACAC	4	24	rs72437757,rs71903001,rs71952520,rs55892265,rs71959611
rs71959611	1	76960241	76960246	-	CACACA	5	23	rs72437757,rs71903001,rs71952520,rs55892265,rs71959611
rs199859261	1	78599435	78599442	-	TGTGTGTG	0	31	rs199859261,rs71806478,rs72356190,rs67238322,rs36043744
rs71806478	1	78599436	78599443	-	GTGTGTGT	1	30	rs199859261,rs71806478,rs72356190,rs67238322,rs36043744
rs72356190	1	78599437	78599444	-	TGTGTGTG	2	29	rs199859261,rs71806478,rs72356190,rs67238322,rs36043744
rs67238322	1	78599439	78599446	-	TGTGTGTG	4	27	rs199859261,rs71806478,rs72356190,rs67238322,rs36043744
rs36043744	1	78599440	78599447	-	GTGTGTGT	5	26	rs199859261,rs71806478,rs72356190,rs67238322,rs36043744
rs201839773	1	79554692	79554697	-	TACATA	0	52	rs201839773,rs71659552,rs36219705,rs60598563,rs4015430
rs71659552	1	79554694	79554699	-	CATATA	2	50	rs201839773,rs71659552,rs36219705,rs60598563,rs4015430
rs36219705	1	79554695	79554700	-	ATATAC	3	49	rs201839773,rs71659552,rs36219705,rs60598563,rs4015430
rs60598563	1	79554696	79554701	-	TATACA	4	48	rs201839773,rs71659552,rs36219705,rs60598563,rs4015430
rs4015430	1	79554697	79554702	-	ATACAT	5	47	rs201839773,rs71659552,rs36219705,rs60598563,rs4015430
rs71797716	1	82072431	82072436	-	GTGTGT	0	23	rs71797716,rs34493376,rs10580452,rs61444499,rs67721809
rs34493376	1	82072432	82072437	-	TGTGTG	1	22	rs71797716,rs34493376,rs10580452,rs61444499,rs67721809
rs10580452	1	82072433	82072438	-	GTGTGT	2	21	rs71797716,rs34493376,rs10580452,rs61444499,rs67721809
rs61444499	1	82072434	82072439	-	TGTGTG	3	20	rs71797716,rs34493376,rs10580452,rs61444499,rs67721809
rs67721809	1	82072436	82072441	-	TGTGTG	5	18	rs71797716,rs34493376,rs10580452,rs61444499,rs67721809
rs58451438	1	84089971	84089976	-	TGTGTG	0	24	rs58451438,rs71795007,rs72340000,rs68111519,rs71746717,rs67869021
rs71795007	1	84089972	84089977	-	GTGTGT	1	23	rs58451438,rs71795007,rs72340000,rs68111519,rs71746717,rs67869021
rs72340000	1	84089973	84089978	-	TGTGTG	2	22	rs58451438,rs71795007,rs72340000,rs68111519,rs71746717,rs67869021
rs68111519	1	84089974	84089979	-	GTGTGT	3	21	rs58451438,rs71795007,rs72340000,rs68111519,rs71746717,rs67869021
rs71746717	1	84089975	84089980	-	TGTGTG	4	20	rs58451438,rs71795007,rs72340000,rs68111519,rs71746717,rs67869021
rs67869021	1	84089976	84089981	-	GTGTGT	5	19	rs58451438,rs71795007,rs72340000,rs68111519,rs71746717,rs67869021
rs5775812	1	85505635	85505634	A/AA	-	1	12	rs5775812,rs5775811,rs34093137,rs35923051,rs4001173
rs5775811	1	85505643	85505642	A/AA	-	9	4	rs5775812,rs5775811,rs34093137,rs35923051,rs4001173
rs34093137	1	85505644	85505643	A/AA	-	10	3	rs5775812,rs5775811,rs34093137,rs35923051,rs4001173
rs35923051	1	85505646	85505645	A/AA	-	12	1	rs5775812,rs5775811,rs34093137,rs35923051,rs4001173
rs4001173	1	85505647	85505646	A/AA	-	13	0	rs5775812,rs5775811,rs34093137,rs35923051,rs4001173
rs67714965	1	85991251	85991256	-	CACACA	0	15	rs67714965,rs10579551,rs55723450,rs3058870,rs66459903
rs10579551	1	85991252	85991257	-	ACACAC	1	14	rs67714965,rs10579551,rs55723450,rs3058870,rs66459903
rs55723450	1	85991254	85991259	-	ACACAC	3	12	rs67714965,rs10579551,rs55723450,rs3058870,rs66459903
rs3058870	1	85991255	85991260	-	CACACA	4	11	rs67714965,rs10579551,rs55723450,rs3058870,rs66459903
rs66459903	1	85991256	85991261	-	ACACAC	5	10	rs67714965,rs10579551,rs55723450,rs3058870,rs66459903
rs201539445	1	88411196	88411201	-	TGTGTG	0	31	rs201539445,rs61470786,rs67316419,rs72367066,rs72104820,rs66827114
rs61470786	1	88411197	88411202	-	GTGTGT	1	30	rs201539445,rs61470786,rs67316419,rs72367066,rs72104820,rs66827114
rs67316419	1	88411198	88411203	-	TGTGTG	2	29	rs201539445,rs61470786,rs67316419,rs72367066,rs72104820,rs66827114
rs72367066	1	88411199	88411204	-	GTGTGT	3	28	rs201539445,rs61470786,rs67316419,rs72367066,rs72104820,rs66827114
rs72104820	1	88411200	88411205	-	TGTGTG	4	27	rs201539445,rs61470786,rs67316419,rs72367066,rs72104820,rs66827114
rs66827114	1	88411201	88411206	-	GTGTGT	5	26	rs201539445,rs61470786,rs67316419,rs72367066,rs72104820,rs66827114
rs10638041	1	89457667	89457666	T/TT	-	0	13	rs10638041,rs11410899,rs35327096,rs71794894,rs11383427
rs11410899	1	89457668	89457667	T/TT	-	1	12	rs10638041,rs11410899,rs35327096,rs71794894,rs11383427
rs35327096	1	89457668	89457667	T/TT	-	1	12	rs10638041,rs11410899,rs35327096,rs71794894,rs11383427
rs71794894	1	89457679	89457678	T/TT	-	12	1	rs10638041,rs11410899,rs35327096,rs71794894,rs11383427
rs11383427	1	89457680	89457679	T/TT	-	13	0	rs10638041,rs11410899,rs35327096,rs71794894,rs11383427
rs68022025	1	91989452	91989457	-	TGTGTG	0	25	rs68022025,rs56282166,rs34774833,rs67160927,rs67234612,rs10533562
rs56282166	1	91989453	91989458	-	GTGTGT	1	24	rs68022025,rs56282166,rs34774833,rs67160927,rs67234612,rs10533562
rs34774833	1	91989454	91989459	-	TGTGTG	2	23	rs68022025,rs56282166,rs34774833,rs67160927,rs67234612,rs10533562
rs67160927	1	91989455	91989460	-	GTGTGT	3	22	rs68022025,rs56282166,rs34774833,rs67160927,rs67234612,rs10533562
rs67234612	1	91989456	91989461	-	TGTGTG	4	21	rs68022025,rs56282166,rs34774833,rs67160927,rs67234612,rs10533562
rs10533562	1	91989457	91989462	-	GTGTGT	5	20	rs68022025,rs56282166,rs34774833,rs67160927,rs67234612,rs10533562
rs72204982	1	92194843	92194850	-	ACACACAC	0	21	rs72204982,rs72015256,rs72350237,rs66752797,rs66569926,rs72297453
rs72015256	1	92194844	92194851	-	CACACACA	1	20	rs72204982,rs72015256,rs72350237,rs66752797,rs66569926,rs72297453
rs72350237	1	92194845	92194852	-	ACACACAC	2	19	rs72204982,rs72015256,rs72350237,rs66752797,rs66569926,rs72297453
rs66752797	1	92194846	92194853	-	CACACACA	3	18	rs72204982,rs72015256,rs72350237,rs66752797,rs66569926,rs72297453
rs66569926	1	92194847	92194854	-	ACACACAC	4	17	rs72204982,rs72015256,rs72350237,rs66752797,rs66569926,rs72297453
rs72297453	1	92194848	92194855	-	CACACACA	5	16	rs72204982,rs72015256,rs72350237,rs66752797,rs66569926,rs72297453
rs67811227	1	94675369	94675374	-	ATATAC	0	11	rs67811227,rs72139562,rs72272570,rs72306104,rs71704567,rs3073824
rs72139562	1	94675370	94675375	-	TATACA	1	10	rs67811227,rs72139562,rs72272570,rs72306104,rs71704567,rs3073824
rs72272570	1	94675371	94675376	-	ATACAT	2	9	rs67811227,rs72139562,rs72272570,rs72306104,rs71704567,rs3073824
rs72306104	1	94675372	94675377	-	TACATA	3	8	rs67811227,rs72139562,rs72272570,rs72306104,rs71704567,rs3073824
rs71704567	1	94675373	94675378	-	ACATAT	4	7	rs67811227,rs72139562,rs72272570,rs72306104,rs71704567,rs3073824
rs3073824	1	94675374	94675379	-	CATATA	5	6	rs67811227,rs72139562,rs72272570,rs72306104,rs71704567,rs3073824
rs60636332	1	95148648	95148653	-	ACACAC	0	42	rs60636332,rs67092612,rs67475983,rs72095466,rs67996149
rs67092612	1	95148649	95148654	-	CACACA	1	41	rs60636332,rs67092612,rs67475983,rs72095466,rs67996149
rs67475983	1	95148650	95148655	-	ACACAC	2	40	rs60636332,rs67092612,rs67475983,rs72095466,rs67996149
rs72095466	1	95148652	95148657	-	ACACAC	4	38	rs60636332,rs67092612,rs67475983,rs72095466,rs67996149
rs67996149	1	95148653	95148658	-	CACACA	5	37	rs60636332,rs67092612,rs67475983,rs72095466,rs67996149
rs72313727	1	97417735	97417742	-	GTGTGTGT	0	44	rs72313727,rs67280460,rs72322740,rs71821574,rs72117674
rs67280460	1	97417736	97417743	-	TGTGTGTG	1	43	rs72313727,rs67280460,rs72322740,rs71821574,rs72117674
rs72322740	1	97417737	97417744	-	GTGTGTGT	2	42	rs72313727,rs67280460,rs72322740,rs71821574,rs72117674
rs71821574	1	97417738	97417745	-	TGTGTGTG	3	41	rs72313727,rs67280460,rs72322740,rs71821574,rs72117674
rs72117674	1	97417739	97417746	-	GTGTGTGT	4	40	rs72313727,rs67280460,rs72322740,rs71821574,rs72117674
rs71839416	1	98534801	98534806	-	CACACA	0	35	rs71839416,rs71674742,rs10597002,rs68149451,rs72319275
rs71674742	1	98534803	98534808	-	CACACA	2	33	rs71839416,rs71674742,rs10597002,rs68149451,rs72319275
rs10597002	1	98534804	98534809	-	ACACAC	3	32	rs71839416,rs71674742,rs10597002,rs68149451,rs72319275
rs68149451	1	98534805	98534810	-	CACACA	4	31	rs71839416,rs71674742,rs10597002,rs68149451,rs72319275
rs72319275	1	98534806	98534811	-	ACACAC	5	30	rs71839416,rs71674742,rs10597002,rs68149451,rs72319275
rs199916983	1	101251988	101251993	-	TGTGTG	0	23	rs199916983,rs10592758,rs72016308,rs71968631,rs5776548,rs3082873
rs72305602	1	101251988	101251995	-	TGTGTGTG	0	21	rs72305602,rs72469445,rs72503399,rs10581887,rs71084849
rs10592758	1	101251989	101251994	-	GTGTGT	1	22	rs199916983,rs10592758,rs72016308,rs71968631,rs5776548,rs3082873
rs72469445	1	101251989	101251996	-	GTGTGTGT	1	20	rs72305602,rs72469445,rs72503399,rs10581887,rs71084849
rs72016308	1	101251990	101251995	-	TGTGTG	2	21	rs199916983,rs10592758,rs72016308,rs71968631,rs5776548,rs3082873
rs71968631	1	101251991	101251996	-	GTGTGT	3	20	rs199916983,rs10592758,rs72016308,rs71968631,rs5776548,rs3082873
rs72503399	1	101251991	101251998	-	GTGTGTGT	3	18	rs72305602,rs72469445,rs72503399,rs10581887,rs71084849
rs5776548	1	101251992	101251997	-	TGTGTG	4	19	rs199916983,rs10592758,rs72016308,rs71968631,rs5776548,rs3082873
rs10581887	1	101251992	101251999	-	TGTGTGTG	4	17	rs72305602,rs72469445,rs72503399,rs10581887,rs71084849
rs3082873	1	101251993	101251998	-	GTGTGT	5	18	rs199916983,rs10592758,rs72016308,rs71968631,rs5776548,rs3082873
rs71084849	1	101251993	101252000	-	GTGTGTGT	5	16	rs72305602,rs72469445,rs72503399,rs10581887,rs71084849
rs201807108	1	103501879	103501884	-	TATATA	0	23	rs201807108,rs10560822,rs71734415,rs72164320,rs3056958
rs10560822	1	103501881	103501886	-	TATATA	2	21	rs201807108,rs10560822,rs71734415,rs72164320,rs3056958
rs71734415	1	103501882	103501887	-	ATATAT	3	20	rs201807108,rs10560822,rs71734415,rs72164320,rs3056958
rs72164320	1	103501883	103501888	-	TATATA	4	19	rs201807108,rs10560822,rs71734415,rs72164320,rs3056958
rs3056958	1	103501884	103501889	-	ATATAT	5	18	rs201807108,rs10560822,rs71734415,rs72164320,rs3056958
rs72413222	1	104436712	104436719	-	TATATATA	0	14	rs72413222,rs72221116,rs67563165,rs72222168,rs72126139,rs201899288
rs72221116	1	104436713	104436720	-	ATATATAT	1	13	rs72413222,rs72221116,rs67563165,rs72222168,rs72126139,rs201899288
rs67563165	1	104436715	104436722	-	ATATATAT	3	11	rs72413222,rs72221116,rs67563165,rs72222168,rs72126139,rs201899288
rs72222168	1	104436716	104436723	-	TATATATA	4	10	rs72413222,rs72221116,rs67563165,rs72222168,rs72126139,rs201899288
rs72126139	1	104436717	104436724	-	ATATATAT	5	9	rs72413222,rs72221116,rs67563165,rs72222168,rs72126139,rs201899288
rs201899288	1	104436726	104436733	-	TATATATA	14	0	rs72413222,rs72221116,rs67563165,rs72222168,rs72126139,rs201899288
rs148448200	1	106072336	106072341	-	ATATAT	0	19	rs148448200,rs57810812,rs71906741,rs71840682,rs67304359
rs57810812	1	106072337	106072342	-	TATATA	1	18	rs148448200,rs57810812,rs71906741,rs71840682,rs67304359
rs71906741	1	106072338	106072343	-	ATATAT	2	17	rs148448200,rs57810812,rs71906741,rs71840682,rs67304359
rs71840682	1	106072339	106072344	-	TATATA	3	16	rs148448200,rs57810812,rs71906741,rs71840682,rs67304359
rs67304359	1	106072340	106072345	-	ATATAT	4	15	rs148448200,rs57810812,rs71906741,rs71840682,rs67304359
rs72432784	1	111758625	111758630	-	CTCTCT	1	32	rs72432784,rs71725430,rs60939571,rs67691557,rs72502986
rs71725430	1	111758626	111758631	-	TCTCTC	2	31	rs72432784,rs71725430,rs60939571,rs67691557,rs72502986
rs60939571	1	111758627	111758632	-	CTCTCT	3	30	rs72432784,rs71725430,rs60939571,rs67691557,rs72502986
rs67691557	1	111758628	111758633	-	TCTCTC	4	29	rs72432784,rs71725430,rs60939571,rs67691557,rs72502986
rs72502986	1	111758629	111758634	-	CTCTCT	5	28	rs72432784,rs71725430,rs60939571,rs67691557,rs72502986
rs202136988	1	117769973	117769978	-	ACACAC	0	23	rs202136988,rs36018501,rs10595409,rs71898264,rs56662302
rs36018501	1	117769974	117769979	-	CACACA	1	22	rs202136988,rs36018501,rs10595409,rs71898264,rs56662302
rs10595409	1	117769975	117769980	-	ACACAC	2	21	rs202136988,rs36018501,rs10595409,rs71898264,rs56662302
rs71898264	1	117769976	117769981	-	CACACA	3	20	rs202136988,rs36018501,rs10595409,rs71898264,rs56662302
rs56662302	1	117769978	117769983	-	CACACA	5	18	rs202136988,rs36018501,rs10595409,rs71898264,rs56662302
rs72288918	1	118623682	118623687	-	ACACAC	0	26	rs72288918,rs56768861,rs34707033,rs66844004,rs5777332
rs56768861	1	118623684	118623689	-	ACACAC	2	24	rs72288918,rs56768861,rs34707033,rs66844004,rs5777332
rs34707033	1	118623685	118623690	-	CACACA	3	23	rs72288918,rs56768861,rs34707033,rs66844004,rs5777332
rs66844004	1	118623686	118623691	-	ACACAC	4	22	rs72288918,rs56768861,rs34707033,rs66844004,rs5777332
rs5777332	1	118623687	118623692	-	CACACA	5	21	rs72288918,rs56768861,rs34707033,rs66844004,rs5777332
rs5777522	1	145055335	145055340	-	GTGTGT	0	22	rs5777522,rs63703961,rs36213897,rs71832784,rs68016398
rs63703961	1	145055336	145055341	-	TGTGTG	1	21	rs5777522,rs63703961,rs36213897,rs71832784,rs68016398
rs36213897	1	145055337	145055342	-	GTGTGT	2	20	rs5777522,rs63703961,rs36213897,rs71832784,rs68016398
rs71832784	1	145055339	145055344	-	GTGTGT	4	18	rs5777522,rs63703961,rs36213897,rs71832784,rs68016398
rs68016398	1	145055340	145055345	-	TGTGTG	5	17	rs5777522,rs63703961,rs36213897,rs71832784,rs68016398
rs55643104	1	147246194	147246201	-	ATATATAT	0	16	rs55643104,rs5777651,rs72017773,rs72396501,rs67115162
rs5777651	1	147246195	147246202	-	TATATATA	1	15	rs55643104,rs5777651,rs72017773,rs72396501,rs67115162
rs72017773	1	147246198	147246205	-	ATATATAT	4	12	rs55643104,rs5777651,rs72017773,rs72396501,rs67115162
rs72396501	1	147246199	147246206	-	TATATATA	5	11	rs55643104,rs5777651,rs72017773,rs72396501,rs67115162
rs67115162	1	147246200	147246207	-	ATATATAT	6	10	rs55643104,rs5777651,rs72017773,rs72396501,rs67115162
rs66603554	1	151977663	151977670	-	ATATATAT	0	19	rs66603554,rs10560407,rs66654230,rs57704744,rs72201119
rs10560407	1	151977664	151977671	-	TATATATA	1	18	rs66603554,rs10560407,rs66654230,rs57704744,rs72201119
rs66654230	1	151977665	151977672	-	ATATATAT	2	17	rs66603554,rs10560407,rs66654230,rs57704744,rs72201119
rs57704744	1	151977666	151977673	-	TATATATA	3	16	rs66603554,rs10560407,rs66654230,rs57704744,rs72201119
rs72201119	1	151977670	151977677	-	TATATATA	7	12	rs66603554,rs10560407,rs66654230,rs57704744,rs72201119
rs71582240	1	152486613	152486618	-	TGTGTG	0	37	rs71582240,rs71685829,rs71914661,rs67985130,rs58314293
rs71685829	1	152486614	152486619	-	GTGTGT	1	36	rs71582240,rs71685829,rs71914661,rs67985130,rs58314293
rs71914661	1	152486615	152486620	-	TGTGTG	2	35	rs71582240,rs71685829,rs71914661,rs67985130,rs58314293
rs67985130	1	152486617	152486622	-	TGTGTG	4	33	rs71582240,rs71685829,rs71914661,rs67985130,rs58314293
rs58314293	1	152486618	152486623	-	GTGTGT	5	32	rs71582240,rs71685829,rs71914661,rs67985130,rs58314293
rs112866659	1	152594384	152594391	-	AGATAGAT	0	47	rs112866659,rs71740727,rs5777818,rs71695971,rs72309326
rs71740727	1	152594388	152594395	-	AGATAGAT	4	43	rs112866659,rs71740727,rs5777818,rs71695971,rs72309326
rs5777818	1	152594389	152594396	-	GATAGATA	5	42	rs112866659,rs71740727,rs5777818,rs71695971,rs72309326
rs71695971	1	152594390	152594397	-	ATAGATAG	6	41	rs112866659,rs71740727,rs5777818,rs71695971,rs72309326
rs72309326	1	152594391	152594398	-	TAGATAGA	7	40	rs112866659,rs71740727,rs5777818,rs71695971,rs72309326
rs138529033	1	153702343	153702342	A	-	1	16	rs138529033,rs72423695,rs67890427,rs72263200,rs59539957
rs72423695	1	153702349	153702348	A	-	7	10	rs138529033,rs72423695,rs67890427,rs72263200,rs59539957
rs67890427	1	153702351	153702350	A	-	9	8	rs138529033,rs72423695,rs67890427,rs72263200,rs59539957
rs72263200	1	153702353	153702352	A	-	11	6	rs138529033,rs72423695,rs67890427,rs72263200,rs59539957
rs59539957	1	153702359	153702358	A	-	17	0	rs138529033,rs72423695,rs67890427,rs72263200,rs59539957
rs149266657	1	153788536	153788541	-	ACACAC	0	36	rs149266657,rs71821940,rs10559314,rs71797027,rs71730366,rs71093286
rs71821940	1	153788544	153788549	-	ACACAC	8	28	rs149266657,rs71821940,rs10559314,rs71797027,rs71730366,rs71093286
rs10559314	1	153788545	153788550	-	CACACA	9	27	rs149266657,rs71821940,rs10559314,rs71797027,rs71730366,rs71093286
rs71797027	1	153788546	153788551	-	ACACAC	10	26	rs149266657,rs71821940,rs10559314,rs71797027,rs71730366,rs71093286
rs71730366	1	153788547	153788552	-	CACACA	11	25	rs149266657,rs71821940,rs10559314,rs71797027,rs71730366,rs71093286
rs71093286	1	153788572	153788577	-	ACACAC	36	0	rs149266657,rs71821940,rs10559314,rs71797027,rs71730366,rs71093286
rs67973045	1	153815129	153815132	-	TATG	8	16	rs67973045,rs10569953,rs72234836,rs71719178,rs71906622
rs10569953	1	153815130	153815133	-	ATGT	9	15	rs67973045,rs10569953,rs72234836,rs71719178,rs71906622
rs72234836	1	153815131	153815134	-	TGTA	10	14	rs67973045,rs10569953,rs72234836,rs71719178,rs71906622
rs71719178	1	153815134	153815137	-	ATGT	13	11	rs67973045,rs10569953,rs72234836,rs71719178,rs71906622
rs71906622	1	153815137	153815140	-	TATG	16	8	rs67973045,rs10569953,rs72234836,rs71719178,rs71906622
rs138217321	1	155196145	155196148	-	AAAG	0	21	rs138217321,rs148015428,rs10591798,rs71077989,rs56666595
rs148015428	1	155196148	155196151	-	GAAA	3	18	rs138217321,rs148015428,rs10591798,rs71077989,rs56666595
rs10591798	1	155196155	155196158	-	AGAA	10	11	rs138217321,rs148015428,rs10591798,rs71077989,rs56666595
rs71077989	1	155196161	155196164	-	AAAG	16	5	rs138217321,rs148015428,rs10591798,rs71077989,rs56666595
rs56666595	1	155196166	155196169	-	AAGA	21	0	rs138217321,rs148015428,rs10591798,rs71077989,rs56666595
rs112864875	1	155212411	155212410	T	-	0	13	rs112864875,rs144676307,rs66677213,rs67048649,rs35682967
rs144676307	1	155212412	155212411	T	-	1	12	rs112864875,rs144676307,rs66677213,rs67048649,rs35682967
rs66677213	1	155212414	155212413	T	-	3	10	rs112864875,rs144676307,rs66677213,rs67048649,rs35682967
rs67048649	1	155212415	155212414	T	-	4	9	rs112864875,rs144676307,rs66677213,rs67048649,rs35682967
rs35682967	1	155212424	155212423	T	-	13	0	rs112864875,rs144676307,rs66677213,rs67048649,rs35682967
rs143421472	1	155235957	155235956	A	-	0	12	rs143421472,rs11411609,rs11389873,rs34555829,rs11428813,rs33973422
rs11411609	1	155235965	155235964	A	-	8	4	rs143421472,rs11411609,rs11389873,rs34555829,rs11428813,rs33973422
rs11389873	1	155235966	155235965	A	-	9	3	rs143421472,rs11411609,rs11389873,rs34555829,rs11428813,rs33973422
rs34555829	1	155235967	155235966	A	-	10	2	rs143421472,rs11411609,rs11389873,rs34555829,rs11428813,rs33973422
rs11428813	1	155235968	155235967	A	-	11	1	rs143421472,rs11411609,rs11389873,rs34555829,rs11428813,rs33973422
rs33973422	1	155235969	155235968	A	-	12	0	rs143421472,rs11411609,rs11389873,rs34555829,rs11428813,rs33973422
rs71579656	1	159945877	159945882	-	GTGTGT	0	30	rs71579656,rs10579738,rs72342709,rs72288747,rs72247067
rs10579738	1	159945878	159945883	-	TGTGTG	1	29	rs71579656,rs10579738,rs72342709,rs72288747,rs72247067
rs72342709	1	159945879	159945884	-	GTGTGT	2	28	rs71579656,rs10579738,rs72342709,rs72288747,rs72247067
rs72288747	1	159945880	159945885	-	TGTGTG	3	27	rs71579656,rs10579738,rs72342709,rs72288747,rs72247067
rs72247067	1	159945881	159945886	-	GTGTGT	4	26	rs71579656,rs10579738,rs72342709,rs72288747,rs72247067
rs3077622	1	166006702	166006707	-	GTGTGT	0	28	rs3077622,rs5778479,rs35218045,rs71788067,rs35849431
rs5778479	1	166006703	166006708	-	TGTGTG	1	27	rs3077622,rs5778479,rs35218045,rs71788067,rs35849431
rs35218045	1	166006704	166006709	-	GTGTGT	2	26	rs3077622,rs5778479,rs35218045,rs71788067,rs35849431
rs71788067	1	166006706	166006711	-	GTGTGT	4	24	rs3077622,rs5778479,rs35218045,rs71788067,rs35849431
rs35849431	1	166006707	166006712	-	TGTGTG	5	23	rs3077622,rs5778479,rs35218045,rs71788067,rs35849431
rs56311883	1	168934769	168934774	-	ACACAC	0	48	rs56311883,rs72207950,rs72406740,rs5778596,rs67679436,rs71811280
rs72207950	1	168934770	168934775	-	CACACA	1	47	rs56311883,rs72207950,rs72406740,rs5778596,rs67679436,rs71811280
rs72406740	1	168934771	168934776	-	ACACAC	2	46	rs56311883,rs72207950,rs72406740,rs5778596,rs67679436,rs71811280
rs5778596	1	168934772	168934777	-	CACACA	3	45	rs56311883,rs72207950,rs72406740,rs5778596,rs67679436,rs71811280
rs67679436	1	168934773	168934778	-	ACACAC	4	44	rs56311883,rs72207950,rs72406740,rs5778596,rs67679436,rs71811280
rs71811280	1	168934774	168934779	-	CACACA	5	43	rs56311883,rs72207950,rs72406740,rs5778596,rs67679436,rs71811280
rs72432803	1	180012908	180012913	-	TGTGTG	0	27	rs72432803,rs71955540,rs72326231,rs66885725,rs201841934
rs71955540	1	180012910	180012915	-	TGTGTG	2	25	rs72432803,rs71955540,rs72326231,rs66885725,rs201841934
rs72326231	1	180012911	180012916	-	GTGTGT	3	24	rs72432803,rs71955540,rs72326231,rs66885725,rs201841934
rs66885725	1	180012912	180012917	-	TGTGTG	4	23	rs72432803,rs71955540,rs72326231,rs66885725,rs201841934
rs201841934	1	180012933	180012938	-	GTGTGT	25	2	rs72432803,rs71955540,rs72326231,rs66885725,rs201841934
rs200908567	1	184454019	184454026	-	TGTGTGTG	0	30	rs200908567,rs71719726,rs5779219,rs58273859,rs3034460
rs71719726	1	184454023	184454030	-	TGTGTGTG	4	26	rs200908567,rs71719726,rs5779219,rs58273859,rs3034460
rs5779219	1	184454024	184454031	-	GTGTGTGT	5	25	rs200908567,rs71719726,rs5779219,rs58273859,rs3034460
rs58273859	1	184454025	184454032	-	TGTGTGTG	6	24	rs200908567,rs71719726,rs5779219,rs58273859,rs3034460
rs3034460	1	184454026	184454033	-	GTGTGTGT	7	23	rs200908567,rs71719726,rs5779219,rs58273859,rs3034460
rs10554072	1	186773635	186773642	-	ATCCATCC	0	26	rs10554072,rs72466331,rs55773616,rs66839154,rs72333036
rs72466331	1	186773636	186773643	-	TCCATCCA	1	25	rs10554072,rs72466331,rs55773616,rs66839154,rs72333036
rs55773616	1	186773637	186773644	-	CCATCCAT	2	24	rs10554072,rs72466331,rs55773616,rs66839154,rs72333036
rs66839154	1	186773638	186773645	-	CATCCATC	3	23	rs10554072,rs72466331,rs55773616,rs66839154,rs72333036
rs72333036	1	186773639	186773646	-	ATCCATCC	4	22	rs10554072,rs72466331,rs55773616,rs66839154,rs72333036
rs72177281	1	186900650	186900655	-	TATTAT	0	35	rs72177281,rs72260134,rs67221165,rs66514126,rs56966976
rs72260134	1	186900651	186900656	-	ATTATT	1	34	rs72177281,rs72260134,rs67221165,rs66514126,rs56966976
rs67221165	1	186900653	186900658	-	TATTAT	3	32	rs72177281,rs72260134,rs67221165,rs66514126,rs56966976
rs66514126	1	186900654	186900659	-	ATTATT	4	31	rs72177281,rs72260134,rs67221165,rs66514126,rs56966976
rs56966976	1	186900655	186900660	-	TTATTA	5	30	rs72177281,rs72260134,rs67221165,rs66514126,rs56966976
rs5779339	1	187451549	187451556	-	TATATATA	0	20	rs5779339,rs63292361,rs71847870,rs67762902,rs71108390
rs63292361	1	187451550	187451557	-	ATATATAT	1	19	rs5779339,rs63292361,rs71847870,rs67762902,rs71108390
rs71847870	1	187451551	187451558	-	TATATATA	2	18	rs5779339,rs63292361,rs71847870,rs67762902,rs71108390
rs67762902	1	187451552	187451559	-	ATATATAT	3	17	rs5779339,rs63292361,rs71847870,rs67762902,rs71108390
rs71108390	1	187451553	187451560	-	TATATATA	4	16	rs5779339,rs63292361,rs71847870,rs67762902,rs71108390
rs199870835	1	190068428	190068433	-	ACACAC	0	25	rs199870835,rs56359524,rs66601567,rs72411532,rs72372409,rs66580238
rs56359524	1	190068429	190068434	-	CACACA	1	24	rs199870835,rs56359524,rs66601567,rs72411532,rs72372409,rs66580238
rs66601567	1	190068430	190068435	-	ACACAC	2	23	rs199870835,rs56359524,rs66601567,rs72411532,rs72372409,rs66580238
rs72411532	1	190068431	190068436	-	CACACA	3	22	rs199870835,rs56359524,rs66601567,rs72411532,rs72372409,rs66580238
rs72372409	1	190068432	190068437	-	ACACAC	4	21	rs199870835,rs56359524,rs66601567,rs72411532,rs72372409,rs66580238
rs66580238	1	190068433	190068438	-	CACACA	5	20	rs199870835,rs56359524,rs66601567,rs72411532,rs72372409,rs66580238
rs5779559	1	191003045	191003054	-	TAAATTAAAT	0	44	rs5779559,rs34566551,rs5779560,rs35990738,rs67642403
rs34566551	1	191003048	191003057	-	ATTAAATTAA	3	41	rs5779559,rs34566551,rs5779560,rs35990738,rs67642403
rs5779560	1	191003049	191003058	-	TTAAATTAAA	4	40	rs5779559,rs34566551,rs5779560,rs35990738,rs67642403
rs35990738	1	191003050	191003059	-	TAAATTAAAT	5	39	rs5779559,rs34566551,rs5779560,rs35990738,rs67642403
rs67642403	1	191003053	191003062	-	ATTAAATTAA	8	36	rs5779559,rs34566551,rs5779560,rs35990738,rs67642403
rs148064395	1	193420705	193420712	-	TATCTATC	0	50	rs148064395,rs10573543,rs10573540,rs72510436,rs66477907
rs10573543	1	193420706	193420713	-	ATCTATCT	1	49	rs148064395,rs10573543,rs10573540,rs72510436,rs66477907
rs10573540	1	193420707	193420714	-	TCTATCTA	2	48	rs148064395,rs10573543,rs10573540,rs72510436,rs66477907
rs72510436	1	193420709	193420716	-	TATCTATC	4	46	rs148064395,rs10573543,rs10573540,rs72510436,rs66477907
rs66477907	1	193420711	193420718	-	TCTATCTA	6	44	rs148064395,rs10573543,rs10573540,rs72510436,rs66477907
rs57038405	1	193954274	193954279	-	ATATAT	0	24	rs57038405,rs71773455,rs10550495,rs67556389,rs72093833
rs71773455	1	193954276	193954281	-	ATATAT	2	22	rs57038405,rs71773455,rs10550495,rs67556389,rs72093833
rs10550495	1	193954277	193954282	-	TATATA	3	21	rs57038405,rs71773455,rs10550495,rs67556389,rs72093833
rs67556389	1	193954278	193954283	-	ATATAT	4	20	rs57038405,rs71773455,rs10550495,rs67556389,rs72093833
rs72093833	1	193954279	193954284	-	TATATA	5	19	rs57038405,rs71773455,rs10550495,rs67556389,rs72093833
rs10547476	1	198592429	198592432	-	ACAC	0	36	rs10547476,rs71767911,rs72133303,rs10616610,rs72296414
rs71767911	1	198592437	198592440	-	ACAC	8	28	rs10547476,rs71767911,rs72133303,rs10616610,rs72296414
rs72133303	1	198592454	198592457	-	CACA	25	11	rs10547476,rs71767911,rs72133303,rs10616610,rs72296414
rs10616610	1	198592455	198592458	-	ACAC	26	10	rs10547476,rs71767911,rs72133303,rs10616610,rs72296414
rs72296414	1	198592456	198592459	-	CACA	27	9	rs10547476,rs71767911,rs72133303,rs10616610,rs72296414
rs111822544	1	198693806	198693807	-	TC	0	25	rs111822544,rs71770773,rs72307899,rs71703369,rs71666070,rs59471727
rs71770773	1	198693807	198693808	-	CT	1	24	rs111822544,rs71770773,rs72307899,rs71703369,rs71666070,rs59471727
rs72307899	1	198693820	198693821	-	TC	14	11	rs111822544,rs71770773,rs72307899,rs71703369,rs71666070,rs59471727
rs71703369	1	198693822	198693823	-	TC	16	9	rs111822544,rs71770773,rs72307899,rs71703369,rs71666070,rs59471727
rs71666070	1	198693823	198693824	-	CT	17	8	rs111822544,rs71770773,rs72307899,rs71703369,rs71666070,rs59471727
rs59471727	1	198693831	198693832	-	CT	25	0	rs111822544,rs71770773,rs72307899,rs71703369,rs71666070,rs59471727
rs138838224	1	201586335	201586342	-	TCTCTCTC	0	27	rs138838224,rs33982072,rs61215544,rs67048206,rs71707623
rs33982072	1	201586336	201586343	-	CTCTCTCT	1	26	rs138838224,rs33982072,rs61215544,rs67048206,rs71707623
rs61215544	1	201586338	201586345	-	CTCTCTCT	3	24	rs138838224,rs33982072,rs61215544,rs67048206,rs71707623
rs67048206	1	201586339	201586346	-	TCTCTCTC	4	23	rs138838224,rs33982072,rs61215544,rs67048206,rs71707623
rs71707623	1	201586342	201586349	-	CTCTCTCT	7	20	rs138838224,rs33982072,rs61215544,rs67048206,rs71707623
rs5780430	1	208279415	208279414	T/TT	-	0	14	rs5780430,rs5780432,rs35168174,rs5780431,rs35843898,rs34336018
rs5780432	1	208279416	208279415	T/TT	-	1	13	rs5780430,rs5780432,rs35168174,rs5780431,rs35843898,rs34336018
rs35168174	1	208279416	208279415	T/TT	-	1	13	rs5780430,rs5780432,rs35168174,rs5780431,rs35843898,rs34336018
rs5780431	1	208279423	208279422	T/TT	-	8	6	rs5780430,rs5780432,rs35168174,rs5780431,rs35843898,rs34336018
rs35843898	1	208279424	208279423	T/TT	-	9	5	rs5780430,rs5780432,rs35168174,rs5780431,rs35843898,rs34336018
rs34336018	1	208279429	208279428	T/TT	-	14	0	rs5780430,rs5780432,rs35168174,rs5780431,rs35843898,rs34336018
rs10664660	1	208286352	208286351	A/AA	-	1	18	rs10664660,rs10667591,rs5780434,rs66503551,rs61307805
rs10667591	1	208286360	208286359	A/AA	-	9	10	rs10664660,rs10667591,rs5780434,rs66503551,rs61307805
rs5780434	1	208286361	208286360	A/AA	-	10	9	rs10664660,rs10667591,rs5780434,rs66503551,rs61307805
rs66503551	1	208286363	208286362	A/AA	-	12	7	rs10664660,rs10667591,rs5780434,rs66503551,rs61307805
rs61307805	1	208286370	208286369	A/AA	-	19	0	rs10664660,rs10667591,rs5780434,rs66503551,rs61307805
rs137959335	1	208535067	208535074	-	ATCTATCT	0	45	rs137959335,rs72384227,rs10581168,rs72319030,rs5780454,rs59851360
rs72384227	1	208535068	208535075	-	TCTATCTA	1	44	rs137959335,rs72384227,rs10581168,rs72319030,rs5780454,rs59851360
rs10581168	1	208535069	208535076	-	CTATCTAT	2	43	rs137959335,rs72384227,rs10581168,rs72319030,rs5780454,rs59851360
rs72319030	1	208535070	208535077	-	TATCTATC	3	42	rs137959335,rs72384227,rs10581168,rs72319030,rs5780454,rs59851360
rs5780454	1	208535071	208535078	-	ATCTATCT	4	41	rs137959335,rs72384227,rs10581168,rs72319030,rs5780454,rs59851360
rs59851360	1	208535072	208535079	-	TCTATCTA	5	40	rs137959335,rs72384227,rs10581168,rs72319030,rs5780454,rs59851360
rs60709005	1	209808263	209808270	-	TCTCTCTC	0	32	rs60709005,rs10562761,rs10564339,rs71767031,rs10601242,rs72451509
rs10562761	1	209808265	209808272	-	TCTCTCTC	2	30	rs60709005,rs10562761,rs10564339,rs71767031,rs10601242,rs72451509
rs10564339	1	209808266	209808273	-	CTCTCTCT	3	29	rs60709005,rs10562761,rs10564339,rs71767031,rs10601242,rs72451509
rs71767031	1	209808268	209808275	-	CTCTCTCT	5	27	rs60709005,rs10562761,rs10564339,rs71767031,rs10601242,rs72451509
rs10601242	1	209808269	209808276	-	TCTCTCTC	6	26	rs60709005,rs10562761,rs10564339,rs71767031,rs10601242,rs72451509
rs72451509	1	209808270	209808277	-	CTCTCTCT	7	25	rs60709005,rs10562761,rs10564339,rs71767031,rs10601242,rs72451509
rs113312891	1	211780599	211780604	-	AGAGAG	0	23	rs113312891,rs10556458,rs71648256,rs66954214,rs71971567
rs10556458	1	211780601	211780606	-	AGAGAG	2	21	rs113312891,rs10556458,rs71648256,rs66954214,rs71971567
rs71648256	1	211780602	211780607	-	GAGAGA	3	20	rs113312891,rs10556458,rs71648256,rs66954214,rs71971567
rs66954214	1	211780603	211780608	-	AGAGAG	4	19	rs113312891,rs10556458,rs71648256,rs66954214,rs71971567
rs71971567	1	211780604	211780609	-	GAGAGA	5	18	rs113312891,rs10556458,rs71648256,rs66954214,rs71971567
rs140175757	1	213465601	213465605	-	AAATT	0	13	rs140175757,rs145995195,rs142486025,rs56102415,rs62998565
rs145995195	1	213465602	213465606	-	AATTA	1	12	rs140175757,rs145995195,rs142486025,rs56102415,rs62998565
rs142486025	1	213465603	213465607	-	ATTAA	2	11	rs140175757,rs145995195,rs142486025,rs56102415,rs62998565
rs56102415	1	213465604	213465608	-	TTAAA	3	10	rs140175757,rs145995195,rs142486025,rs56102415,rs62998565
rs62998565	1	213465605	213465609	-	TAAAT	4	9	rs140175757,rs145995195,rs142486025,rs56102415,rs62998565
rs199523849	1	215667985	215667990	-	TGTGTG	0	43	rs199523849,rs61045555,rs10579489,rs5780839,rs72352255
rs61045555	1	215667986	215667991	-	GTGTGT	1	42	rs199523849,rs61045555,rs10579489,rs5780839,rs72352255
rs10579489	1	215667987	215667992	-	TGTGTG	2	41	rs199523849,rs61045555,rs10579489,rs5780839,rs72352255
rs5780839	1	215667988	215667993	-	GTGTGT	3	40	rs199523849,rs61045555,rs10579489,rs5780839,rs72352255
rs72352255	1	215667989	215667994	-	TGTGTG	4	39	rs199523849,rs61045555,rs10579489,rs5780839,rs72352255
rs113298126	1	216877002	216877009	-	TGTGTGTG	0	17	rs113298126,rs67638063,rs10557437,rs67847914,rs72411301
rs67638063	1	216877003	216877010	-	GTGTGTGT	1	16	rs113298126,rs67638063,rs10557437,rs67847914,rs72411301
rs10557437	1	216877004	216877011	-	TGTGTGTG	2	15	rs113298126,rs67638063,rs10557437,rs67847914,rs72411301
rs67847914	1	216877005	216877012	-	GTGTGTGT	3	14	rs113298126,rs67638063,rs10557437,rs67847914,rs72411301
rs72411301	1	216877008	216877015	-	TGTGTGTG	6	11	rs113298126,rs67638063,rs10557437,rs67847914,rs72411301
rs145722721	1	220188865	220188870	-	GGAAAG	0	21	rs145722721,rs71962165,rs57305274,rs71746501,rs150153894
rs71962165	1	220188866	220188871	-	GAAAGG	1	20	rs145722721,rs71962165,rs57305274,rs71746501,rs150153894
rs57305274	1	220188868	220188873	-	AAGGGA	3	18	rs145722721,rs71962165,rs57305274,rs71746501,rs150153894
rs71746501	1	220188869	220188874	-	AGGGAA	4	17	rs145722721,rs71962165,rs57305274,rs71746501,rs150153894
rs150153894	1	220188870	220188875	-	GGGAAA	5	16	rs145722721,rs71962165,rs57305274,rs71746501,rs150153894
rs112979010	1	220494310	220494315	-	TGTGTG	0	19	rs112979010,rs66722257,rs72096053,rs71658512,rs72052738
rs66722257	1	220494312	220494317	-	TGTGTG	2	17	rs112979010,rs66722257,rs72096053,rs71658512,rs72052738
rs72096053	1	220494313	220494318	-	GTGTGT	3	16	rs112979010,rs66722257,rs72096053,rs71658512,rs72052738
rs71658512	1	220494314	220494319	-	TGTGTG	4	15	rs112979010,rs66722257,rs72096053,rs71658512,rs72052738
rs72052738	1	220494315	220494320	-	GTGTGT	5	14	rs112979010,rs66722257,rs72096053,rs71658512,rs72052738
rs67858513	1	221172558	221172565	-	ATCTATCT	0	50	rs67858513,rs10531011,rs72226308,rs71793039,rs72110223
rs10531011	1	221172559	221172566	-	TCTATCTA	1	49	rs67858513,rs10531011,rs72226308,rs71793039,rs72110223
rs72226308	1	221172560	221172567	-	CTATCTAT	2	48	rs67858513,rs10531011,rs72226308,rs71793039,rs72110223
rs71793039	1	221172562	221172569	-	ATCTATCT	4	46	rs67858513,rs10531011,rs72226308,rs71793039,rs72110223
rs72110223	1	221172565	221172572	-	TATCTATC	7	43	rs67858513,rs10531011,rs72226308,rs71793039,rs72110223
rs141441593	1	224883060	224883065	-	ACACAC	0	32	rs141441593,rs71745665,rs71645750,rs67171628,rs72373466
rs71745665	1	224883062	224883067	-	ACACAC	2	30	rs141441593,rs71745665,rs71645750,rs67171628,rs72373466
rs71645750	1	224883063	224883068	-	CACACA	3	29	rs141441593,rs71745665,rs71645750,rs67171628,rs72373466
rs67171628	1	224883064	224883069	-	ACACAC	4	28	rs141441593,rs71745665,rs71645750,rs67171628,rs72373466
rs72373466	1	224883065	224883070	-	CACACA	5	27	rs141441593,rs71745665,rs71645750,rs67171628,rs72373466
rs149143001	1	226046649	226046654	-	TGTGTG	0	43	rs149143001,rs60588637,rs72383347,rs72333876,rs72461177
rs60588637	1	226046650	226046655	-	GTGTGT	1	42	rs149143001,rs60588637,rs72383347,rs72333876,rs72461177
rs72383347	1	226046651	226046656	-	TGTGTG	2	41	rs149143001,rs60588637,rs72383347,rs72333876,rs72461177
rs72333876	1	226046653	226046658	-	TGTGTG	4	39	rs149143001,rs60588637,rs72383347,rs72333876,rs72461177
rs72461177	1	226046654	226046659	-	GTGTGT	5	38	rs149143001,rs60588637,rs72383347,rs72333876,rs72461177
rs34555738	1	226624209	226624208	A/AA	-	1	17	rs34555738,rs67826061,rs5781428,rs5781429,rs5781430
rs67826061	1	226624209	226624208	A/AA	-	1	17	rs34555738,rs67826061,rs5781428,rs5781429,rs5781430
rs5781428	1	226624216	226624215	A/AA	-	8	10	rs34555738,rs67826061,rs5781428,rs5781429,rs5781430
rs5781429	1	226624217	226624216	A/AA	-	9	9	rs34555738,rs67826061,rs5781428,rs5781429,rs5781430
rs5781430	1	226624226	226624225	A/AA	-	18	0	rs34555738,rs67826061,rs5781428,rs5781429,rs5781430
rs66782693	1	233469345	233469344	A/AA	-	1	10	rs66782693,rs72459455,rs66549903,rs11399728,rs11415693
rs72459455	1	233469345	233469344	A/AA	-	1	10	rs66782693,rs72459455,rs66549903,rs11399728,rs11415693
rs66549903	1	233469347	233469346	A/AA	-	3	8	rs66782693,rs72459455,rs66549903,rs11399728,rs11415693
rs11399728	1	233469354	233469353	A/AA	-	10	1	rs66782693,rs72459455,rs66549903,rs11399728,rs11415693
rs11415693	1	233469355	233469354	A/AA	-	11	0	rs66782693,rs72459455,rs66549903,rs11399728,rs11415693
rs59482097	1	235919303	235919314	-	ATATCTATATCT	4	48	rs59482097,rs71958998,rs5781844,rs71721442,rs67702180,rs72219280
rs71958998	1	235919304	235919315	-	TATCTATATCTA	5	47	rs59482097,rs71958998,rs5781844,rs71721442,rs67702180,rs72219280
rs5781844	1	235919305	235919316	-	ATCTATATCTAT	6	46	rs59482097,rs71958998,rs5781844,rs71721442,rs67702180,rs72219280
rs71721442	1	235919307	235919318	-	CTATATCTATAT	8	44	rs59482097,rs71958998,rs5781844,rs71721442,rs67702180,rs72219280
rs67702180	1	235919308	235919319	-	TATATCTATATC	9	43	rs59482097,rs71958998,rs5781844,rs71721442,rs67702180,rs72219280
rs72219280	1	235919310	235919321	-	TATCTATATCTA	11	41	rs59482097,rs71958998,rs5781844,rs71721442,rs67702180,rs72219280
rs56091222	1	237116253	237116258	-	TGTGTG	0	18	rs56091222,rs10534359,rs63630364,rs72469026,rs10545770
rs10534359	1	237116255	237116260	-	TGTGTG	2	16	rs56091222,rs10534359,rs63630364,rs72469026,rs10545770
rs63630364	1	237116256	237116261	-	GTGTGT	3	15	rs56091222,rs10534359,rs63630364,rs72469026,rs10545770
rs72469026	1	237116257	237116262	-	TGTGTG	4	14	rs56091222,rs10534359,rs63630364,rs72469026,rs10545770
rs10545770	1	237116258	237116263	-	GTGTGT	5	13	rs56091222,rs10534359,rs63630364,rs72469026,rs10545770
rs72424186	1	237861406	237861411	-	GTGTGT	0	40	rs72424186,rs66486511,rs72225801,rs72348055,rs3999833
rs66486511	1	237861407	237861412	-	TGTGTG	1	39	rs72424186,rs66486511,rs72225801,rs72348055,rs3999833
rs72225801	1	237861408	237861413	-	GTGTGT	2	38	rs72424186,rs66486511,rs72225801,rs72348055,rs3999833
rs72348055	1	237861409	237861414	-	TGTGTG	3	37	rs72424186,rs66486511,rs72225801,rs72348055,rs3999833
rs3999833	1	237861410	237861415	-	GTGTGT	4	36	rs72424186,rs66486511,rs72225801,rs72348055,rs3999833
rs68091031	1	238218268	238218273	-	AGAGAG	0	22	rs68091031,rs71783125,rs71711659,rs10568584,rs67371739
rs71783125	1	238218269	238218274	-	GAGAGA	1	21	rs68091031,rs71783125,rs71711659,rs10568584,rs67371739
rs71711659	1	238218270	238218275	-	AGAGAG	2	20	rs68091031,rs71783125,rs71711659,rs10568584,rs67371739
rs10568584	1	238218272	238218277	-	AGAGAG	4	18	rs68091031,rs71783125,rs71711659,rs10568584,rs67371739
rs67371739	1	238218273	238218278	-	GAGAGA	5	17	rs68091031,rs71783125,rs71711659,rs10568584,rs67371739
rs200166384	1	239467608	239467615	-	AGATAGAT	0	35	rs200166384,rs71963112,rs67529429,rs66484406,rs72105281
rs71963112	1	239467610	239467617	-	ATAGATAG	2	33	rs200166384,rs71963112,rs67529429,rs66484406,rs72105281
rs67529429	1	239467611	239467618	-	TAGATAGA	3	32	rs200166384,rs71963112,rs67529429,rs66484406,rs72105281
rs66484406	1	239467612	239467619	-	AGATAGAT	4	31	rs200166384,rs71963112,rs67529429,rs66484406,rs72105281
rs72105281	1	239467615	239467622	-	TAGATAGA	7	28	rs200166384,rs71963112,rs67529429,rs66484406,rs72105281
rs148083836	1	239971119	239971124	-	CACACA	0	22	rs148083836,rs72293478,rs5782103,rs57650107,rs71761849
rs72293478	1	239971120	239971125	-	ACACAC	1	21	rs148083836,rs72293478,rs5782103,rs57650107,rs71761849
rs5782103	1	239971122	239971127	-	ACACAC	3	19	rs148083836,rs72293478,rs5782103,rs57650107,rs71761849
rs57650107	1	239971123	239971128	-	CACACA	4	18	rs148083836,rs72293478,rs5782103,rs57650107,rs71761849
rs71761849	1	239971124	239971129	-	ACACAC	5	17	rs148083836,rs72293478,rs5782103,rs57650107,rs71761849
rs10598672	1	244431008	244431013	-	CACACA	0	21	rs10598672,rs10611015,rs72081991,rs59743663,rs66954335,rs72513077
rs10611015	1	244431009	244431014	-	ACACAC	1	20	rs10598672,rs10611015,rs72081991,rs59743663,rs66954335,rs72513077
rs72081991	1	244431010	244431015	-	CACACA	2	19	rs10598672,rs10611015,rs72081991,rs59743663,rs66954335,rs72513077
rs59743663	1	244431011	244431016	-	ACACAC	3	18	rs10598672,rs10611015,rs72081991,rs59743663,rs66954335,rs72513077
rs66954335	1	244431012	244431017	-	CACACA	4	17	rs10598672,rs10611015,rs72081991,rs59743663,rs66954335,rs72513077
rs72513077	1	244431013	244431018	-	ACACAC	5	16	rs10598672,rs10611015,rs72081991,rs59743663,rs66954335,rs72513077
rs150888704	1	245626149	245626156	-	TGAATGAA	0	29	rs150888704,rs66492458,rs72072687,rs72187581,rs71666851
rs66492458	1	245626150	245626157	-	GAATGAAT	1	28	rs150888704,rs66492458,rs72072687,rs72187581,rs71666851
rs72072687	1	245626152	245626159	-	ATGAATGA	3	26	rs150888704,rs66492458,rs72072687,rs72187581,rs71666851
rs72187581	1	245626153	245626160	-	TGAATGAA	4	25	rs150888704,rs66492458,rs72072687,rs72187581,rs71666851
rs71666851	1	245626154	245626161	-	GAATGAAT	5	24	rs150888704,rs66492458,rs72072687,rs72187581,rs71666851
rs137933694	1	245673879	245673884	-	TCTCTC	0	33	rs137933694,rs72230763,rs34311321,rs4021193,rs5782354,rs10590584
rs72230763	1	245673880	245673885	-	CTCTCT	1	32	rs137933694,rs72230763,rs34311321,rs4021193,rs5782354,rs10590584
rs34311321	1	245673881	245673886	-	TCTCTC	2	31	rs137933694,rs72230763,rs34311321,rs4021193,rs5782354,rs10590584
rs4021193	1	245673882	245673887	-	CTCTCT	3	30	rs137933694,rs72230763,rs34311321,rs4021193,rs5782354,rs10590584
rs5782354	1	245673883	245673888	-	TCTCTC	4	29	rs137933694,rs72230763,rs34311321,rs4021193,rs5782354,rs10590584
rs10590584	1	245673884	245673889	-	CTCTCT	5	28	rs137933694,rs72230763,rs34311321,rs4021193,rs5782354,rs10590584
rs143521072	1	246084852	246084857	-	TATATA	0	16	rs143521072,rs72253641,rs71794925,rs67271146,rs71702924
rs72253641	1	246084853	246084858	-	ATATAT	1	15	rs143521072,rs72253641,rs71794925,rs67271146,rs71702924
rs71794925	1	246084854	246084859	-	TATATA	2	14	rs143521072,rs72253641,rs71794925,rs67271146,rs71702924
rs67271146	1	246084856	246084861	-	TATATA	4	12	rs143521072,rs72253641,rs71794925,rs67271146,rs71702924
rs71702924	1	246084857	246084862	-	ATATAT	5	11	rs143521072,rs72253641,rs71794925,rs67271146,rs71702924
rs33954209	1	246085912	246085911	T/TT	-	0	10	rs33954209,rs142078132,rs5782375,rs72503293,rs59074540
rs142078132	1	246085913	246085912	T/TT	-	1	9	rs33954209,rs142078132,rs5782375,rs72503293,rs59074540
rs5782375	1	246085914	246085913	T/TT	-	2	8	rs33954209,rs142078132,rs5782375,rs72503293,rs59074540
rs72503293	1	246085921	246085920	T/TT	-	9	1	rs33954209,rs142078132,rs5782375,rs72503293,rs59074540
rs59074540	1	246085922	246085921	T/TT	-	10	0	rs33954209,rs142078132,rs5782375,rs72503293,rs59074540
rs199502877	1	248412452	248412457	-	ATATAT	0	21	rs199502877,rs66681669,rs59459792,rs71735361,rs71851578
rs66681669	1	248412453	248412458	-	TATATA	1	20	rs199502877,rs66681669,rs59459792,rs71735361,rs71851578
rs59459792	1	248412455	248412460	-	TATATA	3	18	rs199502877,rs66681669,rs59459792,rs71735361,rs71851578
rs71735361	1	248412456	248412461	-	ATATAT	4	17	rs199502877,rs66681669,rs59459792,rs71735361,rs71851578
rs71851578	1	248412457	248412462	-	TATATA	5	16	rs199502877,rs66681669,rs59459792,rs71735361,rs71851578
rs113819868	10	2362186	2362191	-	CACACA	0	23	rs113819868,rs36077401,rs35558377,rs5782633,rs5782632,rs71379198
rs36077401	10	2362187	2362192	-	ACACAC	1	22	rs113819868,rs36077401,rs35558377,rs5782633,rs5782632,rs71379198
rs35558377	10	2362188	2362193	-	CACACA	2	21	rs113819868,rs36077401,rs35558377,rs5782633,rs5782632,rs71379198
rs5782633	10	2362189	2362194	-	ACACAC	3	20	rs113819868,rs36077401,rs35558377,rs5782633,rs5782632,rs71379198
rs5782632	10	2362190	2362195	-	CACACA	4	19	rs113819868,rs36077401,rs35558377,rs5782633,rs5782632,rs71379198
rs71379198	10	2362191	2362196	-	ACACAC	5	18	rs113819868,rs36077401,rs35558377,rs5782633,rs5782632,rs71379198
rs71381247	10	2792960	2792964	-	AATTC	0	19	rs71381247,rs144026775,rs138370429,rs72133106,rs201391146
rs144026775	10	2792961	2792965	-	ATTCA	1	18	rs71381247,rs144026775,rs138370429,rs72133106,rs201391146
rs138370429	10	2792963	2792967	-	TCAAT	3	16	rs71381247,rs144026775,rs138370429,rs72133106,rs201391146
rs72133106	10	2792964	2792968	-	CAATT	4	15	rs71381247,rs144026775,rs138370429,rs72133106,rs201391146
rs201391146	10	2792979	2792983	-	CAATT	19	0	rs71381247,rs144026775,rs138370429,rs72133106,rs201391146
rs112024914	10	3073297	3073302	-	AGAGAG	0	25	rs112024914,rs60911411,rs4002012,rs72020628,rs10562656
rs60911411	10	3073298	3073303	-	GAGAGA	1	24	rs112024914,rs60911411,rs4002012,rs72020628,rs10562656
rs4002012	10	3073299	3073304	-	AGAGAG	2	23	rs112024914,rs60911411,rs4002012,rs72020628,rs10562656
rs72020628	10	3073300	3073305	-	GAGAGA	3	22	rs112024914,rs60911411,rs4002012,rs72020628,rs10562656
rs10562656	10	3073301	3073306	-	AGAGAG	4	21	rs112024914,rs60911411,rs4002012,rs72020628,rs10562656
rs138262233	10	3779423	3779428	-	TATATA	0	13	rs138262233,rs60768298,rs66535319,rs72002351,rs72206460
rs60768298	10	3779424	3779429	-	ATATAT	1	12	rs138262233,rs60768298,rs66535319,rs72002351,rs72206460
rs66535319	10	3779425	3779430	-	TATATA	2	11	rs138262233,rs60768298,rs66535319,rs72002351,rs72206460
rs72002351	10	3779427	3779432	-	TATATA	4	9	rs138262233,rs60768298,rs66535319,rs72002351,rs72206460
rs72206460	10	3779428	3779433	-	ATATAT	5	8	rs138262233,rs60768298,rs66535319,rs72002351,rs72206460
rs71693316	10	5638698	5638705	-	CACACACA	0	23	rs71693316,rs5782838,rs5782839,rs5782840,rs3082078
rs5782838	10	5638699	5638706	-	ACACACAC	1	22	rs71693316,rs5782838,rs5782839,rs5782840,rs3082078
rs5782839	10	5638700	5638707	-	CACACACA	2	21	rs71693316,rs5782838,rs5782839,rs5782840,rs3082078
rs5782840	10	5638701	5638708	-	ACACACAC	3	20	rs71693316,rs5782838,rs5782839,rs5782840,rs3082078
rs3082078	10	5638705	5638712	-	ACACACAC	7	16	rs71693316,rs5782838,rs5782839,rs5782840,rs3082078
rs150815917	10	8108394	8108401	-	TTTCTTTC	0	15	rs150815917,rs72110061,rs10554514,rs71505485,rs71965005
rs72110061	10	8108396	8108403	-	TCTTTCTT	2	13	rs150815917,rs72110061,rs10554514,rs71505485,rs71965005
rs10554514	10	8108397	8108404	-	CTTTCTTT	3	12	rs150815917,rs72110061,rs10554514,rs71505485,rs71965005
rs71505485	10	8108398	8108405	-	TTTCTTTC	4	11	rs150815917,rs72110061,rs10554514,rs71505485,rs71965005
rs71965005	10	8108400	8108407	-	TCTTTCTT	6	9	rs150815917,rs72110061,rs10554514,rs71505485,rs71965005
rs141464557	10	8834760	8834759	AT	-	0	14	rs141464557,rs5783063,rs5783064,rs10634581,rs34885494,rs3071064
rs5783063	10	8834764	8834763	AT	-	4	10	rs141464557,rs5783063,rs5783064,rs10634581,rs34885494,rs3071064
rs5783064	10	8834768	8834767	AT	-	8	6	rs141464557,rs5783063,rs5783064,rs10634581,rs34885494,rs3071064
rs10634581	10	8834769	8834768	TA	-	9	5	rs141464557,rs5783063,rs5783064,rs10634581,rs34885494,rs3071064
rs34885494	10	8834773	8834772	TA	-	13	1	rs141464557,rs5783063,rs5783064,rs10634581,rs34885494,rs3071064
rs3071064	10	8834774	8834773	AT	-	14	0	rs141464557,rs5783063,rs5783064,rs10634581,rs34885494,rs3071064
rs112906220	10	18721380	18721385	-	TGTGTG	0	25	rs112906220,rs5783598,rs35462823,rs35937461,rs5783599
rs5783598	10	18721382	18721387	-	TGTGTG	2	23	rs112906220,rs5783598,rs35462823,rs35937461,rs5783599
rs35462823	10	18721383	18721388	-	GTGTGT	3	22	rs112906220,rs5783598,rs35462823,rs35937461,rs5783599
rs35937461	10	18721384	18721389	-	TGTGTG	4	21	rs112906220,rs5783598,rs35462823,rs35937461,rs5783599
rs5783599	10	18721385	18721390	-	GTGTGT	5	20	rs112906220,rs5783598,rs35462823,rs35937461,rs5783599
rs147660506	10	19147075	19147082	-	AATCAATC	0	31	rs147660506,rs11277530,rs71924929,rs72229251,rs72025409,rs57281954
rs11277530	10	19147076	19147083	-	ATCAATCA	1	30	rs147660506,rs11277530,rs71924929,rs72229251,rs72025409,rs57281954
rs71924929	10	19147078	19147085	-	CAATCAAT	3	28	rs147660506,rs11277530,rs71924929,rs72229251,rs72025409,rs57281954
rs72229251	10	19147080	19147087	-	ATCAATCA	5	26	rs147660506,rs11277530,rs71924929,rs72229251,rs72025409,rs57281954
rs72025409	10	19147081	19147088	-	TCAATCAA	6	25	rs147660506,rs11277530,rs71924929,rs72229251,rs72025409,rs57281954
rs57281954	10	19147082	19147089	-	CAATCAAT	7	24	rs147660506,rs11277530,rs71924929,rs72229251,rs72025409,rs57281954
rs72377765	10	20199098	20199103	-	TATATA	0	21	rs72377765,rs34251210,rs60991509,rs71979455,rs10549399
rs34251210	10	20199100	20199105	-	TATATA	2	19	rs72377765,rs34251210,rs60991509,rs71979455,rs10549399
rs60991509	10	20199101	20199106	-	ATATAT	3	18	rs72377765,rs34251210,rs60991509,rs71979455,rs10549399
rs71979455	10	20199102	20199107	-	TATATA	4	17	rs72377765,rs34251210,rs60991509,rs71979455,rs10549399
rs10549399	10	20199103	20199108	-	ATATAT	5	16	rs72377765,rs34251210,rs60991509,rs71979455,rs10549399
rs142864999	10	21381516	21381521	-	TAATAA	0	37	rs142864999,rs57700147,rs10607605,rs71839825,rs68112756
rs57700147	10	21381517	21381522	-	AATAAT	1	36	rs142864999,rs57700147,rs10607605,rs71839825,rs68112756
rs10607605	10	21381518	21381523	-	ATAATA	2	35	rs142864999,rs57700147,rs10607605,rs71839825,rs68112756
rs71839825	10	21381519	21381524	-	TAATAA	3	34	rs142864999,rs57700147,rs10607605,rs71839825,rs68112756
rs68112756	10	21381521	21381526	-	ATAATA	5	32	rs142864999,rs57700147,rs10607605,rs71839825,rs68112756
rs144430277	10	21617125	21617130	-	TGTGTG	0	19	rs144430277,rs56094436,rs72320517,rs68104643,rs72527558
rs56094436	10	21617126	21617131	-	GTGTGT	1	18	rs144430277,rs56094436,rs72320517,rs68104643,rs72527558
rs72320517	10	21617128	21617133	-	GTGTGT	3	16	rs144430277,rs56094436,rs72320517,rs68104643,rs72527558
rs68104643	10	21617129	21617134	-	TGTGTG	4	15	rs144430277,rs56094436,rs72320517,rs68104643,rs72527558
rs72527558	10	21617130	21617135	-	GTGTGT	5	14	rs144430277,rs56094436,rs72320517,rs68104643,rs72527558
rs71770727	10	26334296	26334303	-	TAGATAGA	0	42	rs71770727,rs66971205,rs61334802,rs10553479,rs66946445,rs10608800
rs66971205	10	26334297	26334304	-	AGATAGAT	1	41	rs71770727,rs66971205,rs61334802,rs10553479,rs66946445,rs10608800
rs61334802	10	26334298	26334305	-	GATAGATA	2	40	rs71770727,rs66971205,rs61334802,rs10553479,rs66946445,rs10608800
rs10553479	10	26334299	26334306	-	ATAGATAG	3	39	rs71770727,rs66971205,rs61334802,rs10553479,rs66946445,rs10608800
rs66946445	10	26334300	26334307	-	TAGATAGA	4	38	rs71770727,rs66971205,rs61334802,rs10553479,rs66946445,rs10608800
rs10608800	10	26334303	26334310	-	ATAGATAG	7	35	rs71770727,rs66971205,rs61334802,rs10553479,rs66946445,rs10608800
rs71845504	10	27179127	27179132	-	GTGTGT	0	34	rs71845504,rs72255342,rs10549112,rs60226095,rs72052220
rs72255342	10	27179129	27179134	-	GTGTGT	2	32	rs71845504,rs72255342,rs10549112,rs60226095,rs72052220
rs10549112	10	27179130	27179135	-	TGTGTG	3	31	rs71845504,rs72255342,rs10549112,rs60226095,rs72052220
rs60226095	10	27179131	27179136	-	GTGTGT	4	30	rs71845504,rs72255342,rs10549112,rs60226095,rs72052220
rs72052220	10	27179132	27179137	-	TGTGTG	5	29	rs71845504,rs72255342,rs10549112,rs60226095,rs72052220
rs10580710	10	28116309	28116316	-	TATATATA	0	25	rs10580710,rs71727397,rs72406976,rs72253527,rs34978623,rs10580291
rs71727397	10	28116310	28116317	-	ATATATAT	1	24	rs10580710,rs71727397,rs72406976,rs72253527,rs34978623,rs10580291
rs72406976	10	28116311	28116318	-	TATATATA	2	23	rs10580710,rs71727397,rs72406976,rs72253527,rs34978623,rs10580291
rs72253527	10	28116312	28116319	-	ATATATAT	3	22	rs10580710,rs71727397,rs72406976,rs72253527,rs34978623,rs10580291
rs34978623	10	28116315	28116322	-	TATATATA	6	19	rs10580710,rs71727397,rs72406976,rs72253527,rs34978623,rs10580291
rs10580291	10	28116316	28116323	-	ATATATAT	7	18	rs10580710,rs71727397,rs72406976,rs72253527,rs34978623,rs10580291
rs71853096	10	30433721	30433726	-	CACACA	0	29	rs71853096,rs10571028,rs66933298,rs72224676,rs56239761
rs10571028	10	30433722	30433727	-	ACACAC	1	28	rs71853096,rs10571028,rs66933298,rs72224676,rs56239761
rs66933298	10	30433723	30433728	-	CACACA	2	27	rs71853096,rs10571028,rs66933298,rs72224676,rs56239761
rs72224676	10	30433724	30433729	-	ACACAC	3	26	rs71853096,rs10571028,rs66933298,rs72224676,rs56239761
rs56239761	10	30433726	30433731	-	ACACAC	5	24	rs71853096,rs10571028,rs66933298,rs72224676,rs56239761
rs150629865	10	30549922	30549927	-	AATAAT	0	33	rs150629865,rs10536144,rs71023563,rs71917556,rs72310154
rs10536144	10	30549924	30549929	-	TAATAA	2	31	rs150629865,rs10536144,rs71023563,rs71917556,rs72310154
rs71023563	10	30549925	30549930	-	AATAAT	3	30	rs150629865,rs10536144,rs71023563,rs71917556,rs72310154
rs71917556	10	30549926	30549931	-	ATAATA	4	29	rs150629865,rs10536144,rs71023563,rs71917556,rs72310154
rs72310154	10	30549927	30549932	-	TAATAA	5	28	rs150629865,rs10536144,rs71023563,rs71917556,rs72310154
rs143596031	10	32109641	32109646	-	TATATA	0	20	rs143596031,rs59605145,rs71891729,rs72309519,rs71984563
rs59605145	10	32109643	32109648	-	TATATA	2	18	rs143596031,rs59605145,rs71891729,rs72309519,rs71984563
rs71891729	10	32109644	32109649	-	ATATAT	3	17	rs143596031,rs59605145,rs71891729,rs72309519,rs71984563
rs72309519	10	32109645	32109650	-	TATATA	4	16	rs143596031,rs59605145,rs71891729,rs72309519,rs71984563
rs71984563	10	32109646	32109651	-	ATATAT	5	15	rs143596031,rs59605145,rs71891729,rs72309519,rs71984563
rs72053436	10	45716555	45716554	T	-	1	17	rs72053436,rs5784676,rs34374405,rs11382017,rs56157243
rs5784676	10	45716563	45716562	T	-	9	9	rs72053436,rs5784676,rs34374405,rs11382017,rs56157243
rs34374405	10	45716564	45716563	T	-	10	8	rs72053436,rs5784676,rs34374405,rs11382017,rs56157243
rs11382017	10	45716565	45716564	T	-	11	7	rs72053436,rs5784676,rs34374405,rs11382017,rs56157243
rs56157243	10	45716572	45716571	T	-	18	0	rs72053436,rs5784676,rs34374405,rs11382017,rs56157243
rs11296497	10	45718019	45718019	-	A	0	11	rs11296497,rs62823061,rs10715384,rs72209832,rs67817391
rs62823061	10	45718021	45718021	-	A	2	9	rs11296497,rs62823061,rs10715384,rs72209832,rs67817391
rs10715384	10	45718022	45718022	-	A	3	8	rs11296497,rs62823061,rs10715384,rs72209832,rs67817391
rs72209832	10	45718027	45718027	-	A	8	3	rs11296497,rs62823061,rs10715384,rs72209832,rs67817391
rs67817391	10	45718028	45718028	-	A	9	2	rs11296497,rs62823061,rs10715384,rs72209832,rs67817391
rs71515338	10	45741013	45741012	T	-	0	13	rs71515338,rs142968865,rs71850692,rs71950850,rs72042308
rs142968865	10	45741014	45741013	T	-	1	12	rs71515338,rs142968865,rs71850692,rs71950850,rs72042308
rs71850692	10	45741019	45741018	T	-	6	7	rs71515338,rs142968865,rs71850692,rs71950850,rs72042308
rs71950850	10	45741022	45741021	T	-	9	4	rs71515338,rs142968865,rs71850692,rs71950850,rs72042308
rs72042308	10	45741024	45741023	T	-	11	2	rs71515338,rs142968865,rs71850692,rs71950850,rs72042308
rs5784682	10	45891055	45891055	-	A	0	12	rs5784682,rs72415233,rs71997427,rs11358091,rs71717355
rs72415233	10	45891057	45891057	-	A	2	10	rs5784682,rs72415233,rs71997427,rs11358091,rs71717355
rs71997427	10	45891059	45891059	-	A	4	8	rs5784682,rs72415233,rs71997427,rs11358091,rs71717355
rs11358091	10	45891064	45891064	-	A	9	3	rs5784682,rs72415233,rs71997427,rs11358091,rs71717355
rs71717355	10	45891065	45891065	-	A	10	2	rs5784682,rs72415233,rs71997427,rs11358091,rs71717355
rs10649706	10	45897535	45897534	AA	-	0	20	rs10649706,rs67900380,rs72241751,rs71829966,rs57130073
rs67900380	10	45897536	45897535	AA	-	1	19	rs10649706,rs67900380,rs72241751,rs71829966,rs57130073
rs72241751	10	45897544	45897543	AA	-	9	11	rs10649706,rs67900380,rs72241751,rs71829966,rs57130073
rs71829966	10	45897546	45897545	AA	-	11	9	rs10649706,rs67900380,rs72241751,rs71829966,rs57130073
rs57130073	10	45897555	45897554	AA	-	20	0	rs10649706,rs67900380,rs72241751,rs71829966,rs57130073
rs10628889	10	47104414	47104413	A/AA	-	0	18	rs10628889,rs34162022,rs71859348,rs35641011,rs56262290
rs34162022	10	47104415	47104414	A/AA	-	1	17	rs10628889,rs34162022,rs71859348,rs35641011,rs56262290
rs71859348	10	47104415	47104414	A/AA	-	1	17	rs10628889,rs34162022,rs71859348,rs35641011,rs56262290
rs35641011	10	47104423	47104422	A/AA	-	9	9	rs10628889,rs34162022,rs71859348,rs35641011,rs56262290
rs56262290	10	47104432	47104431	A/AA	-	18	0	rs10628889,rs34162022,rs71859348,rs35641011,rs56262290
rs111891987	10	50143949	50143948	T/TT	-	0	10	rs111891987,rs71871589,rs10661948,rs11455025,rs35870829
rs71871589	10	50143950	50143949	T/TT	-	1	9	rs111891987,rs71871589,rs10661948,rs11455025,rs35870829
rs10661948	10	50143957	50143956	T/TT	-	8	2	rs111891987,rs71871589,rs10661948,rs11455025,rs35870829
rs11455025	10	50143958	50143957	T/TT	-	9	1	rs111891987,rs71871589,rs10661948,rs11455025,rs35870829
rs35870829	10	50143959	50143958	T/TT	-	10	0	rs111891987,rs71871589,rs10661948,rs11455025,rs35870829
rs5784881	10	53407800	53407805	-	ACACAC	0	21	rs5784881,rs72266603,rs72402908,rs56126538,rs72440967
rs72266603	10	53407801	53407806	-	CACACA	1	20	rs5784881,rs72266603,rs72402908,rs56126538,rs72440967
rs72402908	10	53407802	53407807	-	ACACAC	2	19	rs5784881,rs72266603,rs72402908,rs56126538,rs72440967
rs56126538	10	53407803	53407808	-	CACACA	3	18	rs5784881,rs72266603,rs72402908,rs56126538,rs72440967
rs72440967	10	53407805	53407810	-	CACACA	5	16	rs5784881,rs72266603,rs72402908,rs56126538,rs72440967
rs201786517	10	54026802	54026807	-	ATCATC	0	27	rs201786517,rs34031895,rs3031882,rs71754955,rs5784917
rs34031895	10	54026804	54026809	-	CATCAT	2	25	rs201786517,rs34031895,rs3031882,rs71754955,rs5784917
rs3031882	10	54026805	54026810	-	ATCATC	3	24	rs201786517,rs34031895,rs3031882,rs71754955,rs5784917
rs71754955	10	54026806	54026811	-	TCATCA	4	23	rs201786517,rs34031895,rs3031882,rs71754955,rs5784917
rs5784917	10	54026807	54026812	-	CATCAT	5	22	rs201786517,rs34031895,rs3031882,rs71754955,rs5784917
rs199833467	10	58572057	58572062	-	GTGTGT	0	21	rs199833467,rs10575330,rs72253790,rs5785233,rs71975395
rs10575330	10	58572059	58572064	-	GTGTGT	2	19	rs199833467,rs10575330,rs72253790,rs5785233,rs71975395
rs72253790	10	58572060	58572065	-	TGTGTG	3	18	rs199833467,rs10575330,rs72253790,rs5785233,rs71975395
rs5785233	10	58572061	58572066	-	GTGTGT	4	17	rs199833467,rs10575330,rs72253790,rs5785233,rs71975395
rs71975395	10	58572062	58572067	-	TGTGTG	5	16	rs199833467,rs10575330,rs72253790,rs5785233,rs71975395
rs10592413	10	63388908	63388913	-	TGTGTG	0	27	rs10592413,rs10592381,rs71936825,rs59683294,rs34080192
rs10592381	10	63388909	63388914	-	GTGTGT	1	26	rs10592413,rs10592381,rs71936825,rs59683294,rs34080192
rs71936825	10	63388910	63388915	-	TGTGTG	2	25	rs10592413,rs10592381,rs71936825,rs59683294,rs34080192
rs59683294	10	63388911	63388916	-	GTGTGT	3	24	rs10592413,rs10592381,rs71936825,rs59683294,rs34080192
rs34080192	10	63388913	63388918	-	GTGTGT	5	22	rs10592413,rs10592381,rs71936825,rs59683294,rs34080192
rs143421050	10	65596399	65596404	-	CACACA	0	25	rs143421050,rs61150260,rs10611982,rs10602780,rs10608278,rs72306060
rs61150260	10	65596400	65596405	-	ACACAC	1	24	rs143421050,rs61150260,rs10611982,rs10602780,rs10608278,rs72306060
rs10611982	10	65596401	65596406	-	CACACA	2	23	rs143421050,rs61150260,rs10611982,rs10602780,rs10608278,rs72306060
rs10602780	10	65596402	65596407	-	ACACAC	3	22	rs143421050,rs61150260,rs10611982,rs10602780,rs10608278,rs72306060
rs10608278	10	65596403	65596408	-	CACACA	4	21	rs143421050,rs61150260,rs10611982,rs10602780,rs10608278,rs72306060
rs72306060	10	65596404	65596409	-	ACACAC	5	20	rs143421050,rs61150260,rs10611982,rs10602780,rs10608278,rs72306060
rs72454869	10	67603893	67603898	-	TGTGTG	0	13	rs72454869,rs5785727,rs34390480,rs71753030,rs199984864
rs5785727	10	67603895	67603900	-	TGTGTG	2	11	rs72454869,rs5785727,rs34390480,rs71753030,rs199984864
rs34390480	10	67603897	67603902	-	TGTGTG	4	9	rs72454869,rs5785727,rs34390480,rs71753030,rs199984864
rs71753030	10	67603898	67603903	-	GTGTGT	5	8	rs72454869,rs5785727,rs34390480,rs71753030,rs199984864
rs199984864	10	67603906	67603911	-	GTGTGT	13	0	rs72454869,rs5785727,rs34390480,rs71753030,rs199984864
rs140413115	10	68506619	68506624	-	GTGTGT	0	19	rs140413115,rs57102717,rs72064022,rs10612256,rs72232521
rs57102717	10	68506620	68506625	-	TGTGTG	1	18	rs140413115,rs57102717,rs72064022,rs10612256,rs72232521
rs72064022	10	68506621	68506626	-	GTGTGT	2	17	rs140413115,rs57102717,rs72064022,rs10612256,rs72232521
rs10612256	10	68506622	68506627	-	TGTGTG	3	16	rs140413115,rs57102717,rs72064022,rs10612256,rs72232521
rs72232521	10	68506623	68506628	-	GTGTGT	4	15	rs140413115,rs57102717,rs72064022,rs10612256,rs72232521
rs3086557	10	70892188	70892187	TT/T	-	0	13	rs3086557,rs5785896,rs35012284,rs67155699,rs201399059
rs5785896	10	70892189	70892188	T/TT	-	1	12	rs3086557,rs5785896,rs35012284,rs67155699,rs201399059
rs35012284	10	70892197	70892196	T/TT	-	9	4	rs3086557,rs5785896,rs35012284,rs67155699,rs201399059
rs67155699	10	70892198	70892197	T/TT	-	10	3	rs3086557,rs5785896,rs35012284,rs67155699,rs201399059
rs201399059	10	70892201	70892200	T/TT	-	13	0	rs3086557,rs5785896,rs35012284,rs67155699,rs201399059
rs3837336	10	76465045	76465052	-	CAGCAGCT	0	11	rs3837336,rs71475302,rs59885573,rs11279355,rs67588685
rs71475302	10	76465047	76465054	-	GCAGCTCA	2	9	rs3837336,rs71475302,rs59885573,rs11279355,rs67588685
rs59885573	10	76465048	76465055	-	CAGCTCAG	3	8	rs3837336,rs71475302,rs59885573,rs11279355,rs67588685
rs11279355	10	76465049	76465056	-	AGCTCAGC	4	7	rs3837336,rs71475302,rs59885573,rs11279355,rs67588685
rs67588685	10	76465052	76465059	-	TCAGCAGC	7	4	rs3837336,rs71475302,rs59885573,rs11279355,rs67588685
rs72000782	10	77250095	77250100	-	ACACAC	0	33	rs72000782,rs35473027,rs56077469,rs72141461,rs5786176
rs35473027	10	77250096	77250101	-	CACACA	1	32	rs72000782,rs35473027,rs56077469,rs72141461,rs5786176
rs56077469	10	77250098	77250103	-	CACACA	3	30	rs72000782,rs35473027,rs56077469,rs72141461,rs5786176
rs72141461	10	77250099	77250104	-	ACACAC	4	29	rs72000782,rs35473027,rs56077469,rs72141461,rs5786176
rs5786176	10	77250100	77250105	-	CACACA	5	28	rs72000782,rs35473027,rs56077469,rs72141461,rs5786176
rs142743127	10	83587409	83587416	-	TGTGTGTG	0	27	rs142743127,rs34202330,rs10577647,rs59559765,rs71929336
rs34202330	10	83587410	83587417	-	GTGTGTGT	1	26	rs142743127,rs34202330,rs10577647,rs59559765,rs71929336
rs10577647	10	83587411	83587418	-	TGTGTGTG	2	25	rs142743127,rs34202330,rs10577647,rs59559765,rs71929336
rs59559765	10	83587412	83587419	-	GTGTGTGT	3	24	rs142743127,rs34202330,rs10577647,rs59559765,rs71929336
rs71929336	10	83587416	83587423	-	GTGTGTGT	7	20	rs142743127,rs34202330,rs10577647,rs59559765,rs71929336
rs140387365	10	87780804	87780811	-	CCTGCCTG	0	20	rs140387365,rs11278884,rs72075483,rs10536082,rs57361811
rs11278884	10	87780805	87780812	-	CTGCCTGC	1	19	rs140387365,rs11278884,rs72075483,rs10536082,rs57361811
rs72075483	10	87780806	87780813	-	TGCCTGCC	2	18	rs140387365,rs11278884,rs72075483,rs10536082,rs57361811
rs10536082	10	87780807	87780814	-	GCCTGCCT	3	17	rs140387365,rs11278884,rs72075483,rs10536082,rs57361811
rs57361811	10	87780808	87780815	-	CCTGCCTG	4	16	rs140387365,rs11278884,rs72075483,rs10536082,rs57361811
rs71912382	10	98185017	98185024	-	TCTCTCTC	0	26	rs71912382,rs71750751,rs5787184,rs3033651,rs71947233
rs71750751	10	98185018	98185025	-	CTCTCTCT	1	25	rs71912382,rs71750751,rs5787184,rs3033651,rs71947233
rs5787184	10	98185019	98185026	-	TCTCTCTC	2	24	rs71912382,rs71750751,rs5787184,rs3033651,rs71947233
rs3033651	10	98185020	98185027	-	CTCTCTCT	3	23	rs71912382,rs71750751,rs5787184,rs3033651,rs71947233
rs71947233	10	98185024	98185031	-	CTCTCTCT	7	19	rs71912382,rs71750751,rs5787184,rs3033651,rs71947233
rs200886400	10	98943776	98943783	-	CACACACA	0	33	rs200886400,rs71007320,rs10534173,rs71665305,rs5787223
rs71007320	10	98943777	98943784	-	ACACACAC	1	32	rs200886400,rs71007320,rs10534173,rs71665305,rs5787223
rs10534173	10	98943778	98943785	-	CACACACA	2	31	rs200886400,rs71007320,rs10534173,rs71665305,rs5787223
rs71665305	10	98943782	98943789	-	CACACACA	6	27	rs200886400,rs71007320,rs10534173,rs71665305,rs5787223
rs5787223	10	98943783	98943790	-	ACACACAC	7	26	rs200886400,rs71007320,rs10534173,rs71665305,rs5787223
rs68112730	10	101420284	101420289	-	CACACA	0	30	rs68112730,rs10603981,rs10595744,rs72442039,rs10543658
rs10603981	10	101420285	101420290	-	ACACAC	1	29	rs68112730,rs10603981,rs10595744,rs72442039,rs10543658
rs10595744	10	101420286	101420291	-	CACACA	2	28	rs68112730,rs10603981,rs10595744,rs72442039,rs10543658
rs72442039	10	101420288	101420293	-	CACACA	4	26	rs68112730,rs10603981,rs10595744,rs72442039,rs10543658
rs10543658	10	101420289	101420294	-	ACACAC	5	25	rs68112730,rs10603981,rs10595744,rs72442039,rs10543658
rs201496672	10	101565835	101565840	-	TGTGTG	0	29	rs201496672,rs72123921,rs72246352,rs72225198,rs56342053
rs72123921	10	101565837	101565842	-	TGTGTG	2	27	rs201496672,rs72123921,rs72246352,rs72225198,rs56342053
rs72246352	10	101565838	101565843	-	GTGTGT	3	26	rs201496672,rs72123921,rs72246352,rs72225198,rs56342053
rs72225198	10	101565839	101565844	-	TGTGTG	4	25	rs201496672,rs72123921,rs72246352,rs72225198,rs56342053
rs56342053	10	101565840	101565845	-	GTGTGT	5	24	rs201496672,rs72123921,rs72246352,rs72225198,rs56342053
rs146868333	10	102057460	102057465	-	TGTGTG	0	37	rs146868333,rs61045463,rs72391596,rs71908560,rs72353523
rs61045463	10	102057461	102057466	-	GTGTGT	1	36	rs146868333,rs61045463,rs72391596,rs71908560,rs72353523
rs72391596	10	102057462	102057467	-	TGTGTG	2	35	rs146868333,rs61045463,rs72391596,rs71908560,rs72353523
rs71908560	10	102057463	102057468	-	GTGTGT	3	34	rs146868333,rs61045463,rs72391596,rs71908560,rs72353523
rs72353523	10	102057465	102057470	-	GTGTGT	5	32	rs146868333,rs61045463,rs72391596,rs71908560,rs72353523
rs141704018	10	102687837	102687844	-	AGAGAGAG	0	17	rs141704018,rs71013474,rs35861895,rs5787407,rs5787408,rs34292058
rs71013474	10	102687838	102687845	-	GAGAGAGA	1	16	rs141704018,rs71013474,rs35861895,rs5787407,rs5787408,rs34292058
rs35861895	10	102687840	102687847	-	GAGAGAGA	3	14	rs141704018,rs71013474,rs35861895,rs5787407,rs5787408,rs34292058
rs5787407	10	102687841	102687848	-	AGAGAGAG	4	13	rs141704018,rs71013474,rs35861895,rs5787407,rs5787408,rs34292058
rs5787408	10	102687842	102687849	-	GAGAGAGA	5	12	rs141704018,rs71013474,rs35861895,rs5787407,rs5787408,rs34292058
rs34292058	10	102687843	102687850	-	AGAGAGAG	6	11	rs141704018,rs71013474,rs35861895,rs5787407,rs5787408,rs34292058
rs11385763	10	102970468	102970467	T/TT	-	0	13	rs11385763,rs67403704,rs67765144,rs35782320,rs59734360
rs67403704	10	102970469	102970468	T/TT	-	1	12	rs11385763,rs67403704,rs67765144,rs35782320,rs59734360
rs67765144	10	102970478	102970477	T/TT	-	10	3	rs11385763,rs67403704,rs67765144,rs35782320,rs59734360
rs35782320	10	102970480	102970479	T/TT	-	12	1	rs11385763,rs67403704,rs67765144,rs35782320,rs59734360
rs59734360	10	102970481	102970480	T/TT	-	13	0	rs11385763,rs67403704,rs67765144,rs35782320,rs59734360
rs10677224	10	107974477	107974476	AA/AAA	-	0	13	rs10677224,rs72050870,rs72449356,rs66486340,rs60615726
rs72050870	10	107974478	107974477	AA/AAA	-	1	12	rs10677224,rs72050870,rs72449356,rs66486340,rs60615726
rs72449356	10	107974488	107974487	AA/AAA	-	11	2	rs10677224,rs72050870,rs72449356,rs66486340,rs60615726
rs66486340	10	107974489	107974488	AA/AAA	-	12	1	rs10677224,rs72050870,rs72449356,rs66486340,rs60615726
rs60615726	10	107974490	107974489	AA/AAA	-	13	0	rs10677224,rs72050870,rs72449356,rs66486340,rs60615726
rs148806347	10	108712901	108712908	-	GTGTGTGT	0	25	rs148806347,rs60289278,rs76603147,rs72255259,rs10617542
rs60289278	10	108712902	108712909	-	TGTGTGTG	1	24	rs148806347,rs60289278,rs76603147,rs72255259,rs10617542
rs76603147	10	108712903	108712910	-	GTGTGTGT	2	23	rs148806347,rs60289278,rs76603147,rs72255259,rs10617542
rs72255259	10	108712907	108712914	-	GTGTGTGT	6	19	rs148806347,rs60289278,rs76603147,rs72255259,rs10617542
rs10617542	10	108712908	108712915	-	TGTGTGTG	7	18	rs148806347,rs60289278,rs76603147,rs72255259,rs10617542
rs201915918	10	109463365	109463370	-	TGTGTG	0	31	rs201915918,rs61495214,rs71979606,rs72082709,rs67443978
rs61495214	10	109463366	109463371	-	GTGTGT	1	30	rs201915918,rs61495214,rs71979606,rs72082709,rs67443978
rs71979606	10	109463367	109463372	-	TGTGTG	2	29	rs201915918,rs61495214,rs71979606,rs72082709,rs67443978
rs72082709	10	109463368	109463373	-	GTGTGT	3	28	rs201915918,rs61495214,rs71979606,rs72082709,rs67443978
rs67443978	10	109463369	109463374	-	TGTGTG	4	27	rs201915918,rs61495214,rs71979606,rs72082709,rs67443978
rs77956764	10	109470480	109470487	-	TGTATGTA	0	34	rs77956764,rs72219209,rs72040407,rs72413557,rs72277114
rs72219209	10	109470481	109470488	-	GTATGTAT	1	33	rs77956764,rs72219209,rs72040407,rs72413557,rs72277114
rs72040407	10	109470482	109470489	-	TATGTATG	2	32	rs77956764,rs72219209,rs72040407,rs72413557,rs72277114
rs72413557	10	109470484	109470491	-	TGTATGTA	4	30	rs77956764,rs72219209,rs72040407,rs72413557,rs72277114
rs72277114	10	109470485	109470492	-	GTATGTAT	5	29	rs77956764,rs72219209,rs72040407,rs72413557,rs72277114
rs10578387	10	112184367	112184374	-	ACACACAC	0	25	rs10578387,rs35139180,rs10561207,rs71710150,rs10578420,rs10577666
rs35139180	10	112184368	112184375	-	CACACACA	1	24	rs10578387,rs35139180,rs10561207,rs71710150,rs10578420,rs10577666
rs10561207	10	112184370	112184377	-	CACACACA	3	22	rs10578387,rs35139180,rs10561207,rs71710150,rs10578420,rs10577666
rs71710150	10	112184372	112184379	-	CACACACA	5	20	rs10578387,rs35139180,rs10561207,rs71710150,rs10578420,rs10577666
rs10578420	10	112184373	112184380	-	ACACACAC	6	19	rs10578387,rs35139180,rs10561207,rs71710150,rs10578420,rs10577666
rs10577666	10	112184374	112184381	-	CACACACA	7	18	rs10578387,rs35139180,rs10561207,rs71710150,rs10578420,rs10577666
rs72137623	10	113392573	113392580	-	TATCTATC	0	29	rs72137623,rs67628510,rs10609300,rs72441432,rs67413634
rs67628510	10	113392575	113392582	-	TCTATCTA	2	27	rs72137623,rs67628510,rs10609300,rs72441432,rs67413634
rs10609300	10	113392576	113392583	-	CTATCTAT	3	26	rs72137623,rs67628510,rs10609300,rs72441432,rs67413634
rs72441432	10	113392577	113392584	-	TATCTATC	4	25	rs72137623,rs67628510,rs10609300,rs72441432,rs67413634
rs67413634	10	113392578	113392585	-	ATCTATCT	5	24	rs72137623,rs67628510,rs10609300,rs72441432,rs67413634
rs5787990	10	115009844	115009849	-	ATATAT	0	39	rs5787990,rs5787991,rs59064821,rs36201678,rs71954747
rs5787991	10	115009845	115009850	-	TATATA	1	38	rs5787990,rs5787991,rs59064821,rs36201678,rs71954747
rs59064821	10	115009847	115009852	-	TATATA	3	36	rs5787990,rs5787991,rs59064821,rs36201678,rs71954747
rs36201678	10	115009848	115009853	-	ATATAT	4	35	rs5787990,rs5787991,rs59064821,rs36201678,rs71954747
rs71954747	10	115009849	115009854	-	TATATA	5	34	rs5787990,rs5787991,rs59064821,rs36201678,rs71954747
rs72042736	10	118035735	118035740	-	ATGATG	0	27	rs72042736,rs67764643,rs56306445,rs71922564,rs67267509
rs67764643	10	118035736	118035741	-	TGATGA	1	26	rs72042736,rs67764643,rs56306445,rs71922564,rs67267509
rs56306445	10	118035738	118035743	-	ATGATG	3	24	rs72042736,rs67764643,rs56306445,rs71922564,rs67267509
rs71922564	10	118035739	118035744	-	TGATGA	4	23	rs72042736,rs67764643,rs56306445,rs71922564,rs67267509
rs67267509	10	118035740	118035745	-	GATGAT	5	22	rs72042736,rs67764643,rs56306445,rs71922564,rs67267509
rs10527480	10	120967218	120967223	-	GCGGCG	0	23	rs10527480,rs67818984,rs66867624,rs68139446,rs76422636
rs67818984	10	120967219	120967224	-	CGGCGG	1	22	rs10527480,rs67818984,rs66867624,rs68139446,rs76422636
rs66867624	10	120967221	120967226	-	GCGGCG	3	20	rs10527480,rs67818984,rs66867624,rs68139446,rs76422636
rs68139446	10	120967222	120967227	-	CGGCGG	4	19	rs10527480,rs67818984,rs66867624,rs68139446,rs76422636
rs76422636	10	120967223	120967228	-	GGCGGC	5	18	rs10527480,rs67818984,rs66867624,rs68139446,rs76422636
rs150647767	10	125582241	125582246	-	AATAAT	0	22	rs150647767,rs5788631,rs71936084,rs59772068,rs34421684
rs5788631	10	125582242	125582247	-	ATAATA	1	21	rs150647767,rs5788631,rs71936084,rs59772068,rs34421684
rs71936084	10	125582243	125582248	-	TAATAA	2	20	rs150647767,rs5788631,rs71936084,rs59772068,rs34421684
rs59772068	10	125582245	125582250	-	ATAATA	4	18	rs150647767,rs5788631,rs71936084,rs59772068,rs34421684
rs34421684	10	125582246	125582251	-	TAATAA	5	17	rs150647767,rs5788631,rs71936084,rs59772068,rs34421684
rs71808740	10	126020632	126020637	-	GTGTGT	0	33	rs71808740,rs10608679,rs71989013,rs59649164,rs71931719
rs10608679	10	126020633	126020638	-	TGTGTG	1	32	rs71808740,rs10608679,rs71989013,rs59649164,rs71931719
rs71989013	10	126020634	126020639	-	GTGTGT	2	31	rs71808740,rs10608679,rs71989013,rs59649164,rs71931719
rs59649164	10	126020635	126020640	-	TGTGTG	3	30	rs71808740,rs10608679,rs71989013,rs59649164,rs71931719
rs71931719	10	126020636	126020641	-	GTGTGT	4	29	rs71808740,rs10608679,rs71989013,rs59649164,rs71931719
rs113964558	10	127136262	127136261	TGAATGAA	-	0	21	rs113964558,rs5788705,rs5788706,rs5788707,rs3032929
rs5788705	10	127136272	127136271	AATGAATG	-	10	11	rs113964558,rs5788705,rs5788706,rs5788707,rs3032929
rs5788706	10	127136273	127136272	ATGAATGA	-	11	10	rs113964558,rs5788705,rs5788706,rs5788707,rs3032929
rs5788707	10	127136275	127136274	GAATGAAT	-	13	8	rs113964558,rs5788705,rs5788706,rs5788707,rs3032929
rs3032929	10	127136283	127136282	GAATGAAT	-	21	0	rs113964558,rs5788705,rs5788706,rs5788707,rs3032929
rs200876866	10	130006330	130006337	-	CACACACA	0	25	rs200876866,rs71035525,rs3056897,rs34593375,rs10585596
rs71035525	10	130006331	130006338	-	ACACACAC	1	24	rs200876866,rs71035525,rs3056897,rs34593375,rs10585596
rs3056897	10	130006332	130006339	-	CACACACA	2	23	rs200876866,rs71035525,rs3056897,rs34593375,rs10585596
rs34593375	10	130006336	130006343	-	CACACACA	6	19	rs200876866,rs71035525,rs3056897,rs34593375,rs10585596
rs10585596	10	130006337	130006344	-	ACACACAC	7	18	rs200876866,rs71035525,rs3056897,rs34593375,rs10585596
rs71673987	11	5197783	5197788	-	TGTGTG	0	15	rs71673987,rs72161754,rs71050469,rs10562644,rs66822907
rs72161754	11	5197785	5197790	-	TGTGTG	2	13	rs71673987,rs72161754,rs71050469,rs10562644,rs66822907
rs71050469	11	5197786	5197791	-	GTGTGT	3	12	rs71673987,rs72161754,rs71050469,rs10562644,rs66822907
rs10562644	11	5197787	5197792	-	TGTGTG	4	11	rs71673987,rs72161754,rs71050469,rs10562644,rs66822907
rs66822907	11	5197788	5197793	-	GTGTGT	5	10	rs71673987,rs72161754,rs71050469,rs10562644,rs66822907
rs201871105	11	5820260	5820267	-	ACACACAC	0	31	rs201871105,rs71835518,rs10546994,rs72278433,rs72064366,rs58419977
rs71835518	11	5820261	5820268	-	CACACACA	1	30	rs201871105,rs71835518,rs10546994,rs72278433,rs72064366,rs58419977
rs10546994	11	5820262	5820269	-	ACACACAC	2	29	rs201871105,rs71835518,rs10546994,rs72278433,rs72064366,rs58419977
rs72278433	11	5820263	5820270	-	CACACACA	3	28	rs201871105,rs71835518,rs10546994,rs72278433,rs72064366,rs58419977
rs72064366	11	5820264	5820271	-	ACACACAC	4	27	rs201871105,rs71835518,rs10546994,rs72278433,rs72064366,rs58419977
rs58419977	11	5820267	5820274	-	CACACACA	7	24	rs201871105,rs71835518,rs10546994,rs72278433,rs72064366,rs58419977
rs72410563	11	5921606	5921611	-	ACACAC	0	22	rs72410563,rs66798003,rs10573231,rs72438890,rs61415771,rs10588555
rs66798003	11	5921607	5921612	-	CACACA	1	21	rs72410563,rs66798003,rs10573231,rs72438890,rs61415771,rs10588555
rs10573231	11	5921608	5921613	-	ACACAC	2	20	rs72410563,rs66798003,rs10573231,rs72438890,rs61415771,rs10588555
rs72438890	11	5921609	5921614	-	CACACA	3	19	rs72410563,rs66798003,rs10573231,rs72438890,rs61415771,rs10588555
rs61415771	11	5921610	5921615	-	ACACAC	4	18	rs72410563,rs66798003,rs10573231,rs72438890,rs61415771,rs10588555
rs10588555	11	5921611	5921616	-	CACACA	5	17	rs72410563,rs66798003,rs10573231,rs72438890,rs61415771,rs10588555
rs151226620	11	7318291	7318296	-	GTGTGT	0	21	rs151226620,rs72102563,rs72454836,rs71846363,rs10550967
rs72102563	11	7318292	7318297	-	TGTGTG	1	20	rs151226620,rs72102563,rs72454836,rs71846363,rs10550967
rs72454836	11	7318293	7318298	-	GTGTGT	2	19	rs151226620,rs72102563,rs72454836,rs71846363,rs10550967
rs71846363	11	7318294	7318299	-	TGTGTG	3	18	rs151226620,rs72102563,rs72454836,rs71846363,rs10550967
rs10550967	11	7318295	7318300	-	GTGTGT	4	17	rs151226620,rs72102563,rs72454836,rs71846363,rs10550967
rs200389205	11	25293784	25293786	-	TTG	0	24	rs200389205,rs67391952,rs72031648,rs71832729,rs72022889,rs72305060,rs71044345
rs67391952	11	25293789	25293791	-	GTT	5	19	rs200389205,rs67391952,rs72031648,rs71832729,rs72022889,rs72305060,rs71044345
rs72031648	11	25293794	25293796	-	TGT	10	14	rs200389205,rs67391952,rs72031648,rs71832729,rs72022889,rs72305060,rs71044345
rs71832729	11	25293795	25293797	-	GTT	11	13	rs200389205,rs67391952,rs72031648,rs71832729,rs72022889,rs72305060,rs71044345
rs72022889	11	25293797	25293799	-	TGT	13	11	rs200389205,rs67391952,rs72031648,rs71832729,rs72022889,rs72305060,rs71044345
rs72305060	11	25293803	25293805	-	TGT	19	5	rs200389205,rs67391952,rs72031648,rs71832729,rs72022889,rs72305060,rs71044345
rs71044345	11	25293808	25293810	-	TTG	24	0	rs200389205,rs67391952,rs72031648,rs71832729,rs72022889,rs72305060,rs71044345
rs72224844	11	27831512	27831519	-	TGTGTGTG	0	21	rs72224844,rs72457001,rs10568784,rs72319928,rs72189296,rs55867732
rs72457001	11	27831513	27831520	-	GTGTGTGT	1	20	rs72224844,rs72457001,rs10568784,rs72319928,rs72189296,rs55867732
rs10568784	11	27831514	27831521	-	TGTGTGTG	2	19	rs72224844,rs72457001,rs10568784,rs72319928,rs72189296,rs55867732
rs72319928	11	27831515	27831522	-	GTGTGTGT	3	18	rs72224844,rs72457001,rs10568784,rs72319928,rs72189296,rs55867732
rs72189296	11	27831516	27831523	-	TGTGTGTG	4	17	rs72224844,rs72457001,rs10568784,rs72319928,rs72189296,rs55867732
rs55867732	11	27831517	27831524	-	GTGTGTGT	5	16	rs72224844,rs72457001,rs10568784,rs72319928,rs72189296,rs55867732
rs148755418	11	28693422	28693429	-	ATAGATAG	0	39	rs148755418,rs36231765,rs67996078,rs10532670,rs72101952
rs36231765	11	28693424	28693431	-	AGATAGAT	2	37	rs148755418,rs36231765,rs67996078,rs10532670,rs72101952
rs67996078	11	28693425	28693432	-	GATAGATA	3	36	rs148755418,rs36231765,rs67996078,rs10532670,rs72101952
rs10532670	11	28693426	28693433	-	ATAGATAG	4	35	rs148755418,rs36231765,rs67996078,rs10532670,rs72101952
rs72101952	11	28693428	28693435	-	AGATAGAT	6	33	rs148755418,rs36231765,rs67996078,rs10532670,rs72101952
rs5790915	11	33168170	33168169	A/AA	-	0	13	rs5790915,rs33912932,rs34709294,rs5790891,rs34704221,rs66544080,rs5790916
rs33912932	11	33168171	33168170	A/AA	-	1	12	rs5790915,rs33912932,rs34709294,rs5790891,rs34704221,rs66544080,rs5790916
rs34709294	11	33168171	33168170	A/AA	-	1	12	rs5790915,rs33912932,rs34709294,rs5790891,rs34704221,rs66544080,rs5790916
rs5790891	11	33168173	33168172	A/AA	-	3	10	rs5790915,rs33912932,rs34709294,rs5790891,rs34704221,rs66544080,rs5790916
rs34704221	11	33168175	33168174	A/AA	-	5	8	rs5790915,rs33912932,rs34709294,rs5790891,rs34704221,rs66544080,rs5790916
rs66544080	11	33168181	33168180	A/AA	-	11	2	rs5790915,rs33912932,rs34709294,rs5790891,rs34704221,rs66544080,rs5790916
rs5790916	11	33168183	33168182	A/AA	-	13	0	rs5790915,rs33912932,rs34709294,rs5790891,rs34704221,rs66544080,rs5790916
rs139108447	11	33390205	33390204	TAAATAAA	-	0	33	rs139108447,rs10658740,rs10674309,rs10670768,rs56749431
rs10658740	11	33390216	33390215	ATAAATAA	-	11	22	rs139108447,rs10658740,rs10674309,rs10670768,rs56749431
rs10674309	11	33390227	33390226	AATAAATA	-	22	11	rs139108447,rs10658740,rs10674309,rs10670768,rs56749431
rs10670768	11	33390230	33390229	AAATAAAT	-	25	8	rs139108447,rs10658740,rs10674309,rs10670768,rs56749431
rs56749431	11	33390238	33390237	AAATAAAT	-	33	0	rs139108447,rs10658740,rs10674309,rs10670768,rs56749431
rs143489435	11	33968688	33968695	-	ATAGATAG	0	46	rs143489435,rs10572970,rs72210468,rs71926428,rs56292941
rs10572970	11	33968689	33968696	-	TAGATAGA	1	45	rs143489435,rs10572970,rs72210468,rs71926428,rs56292941
rs72210468	11	33968690	33968697	-	AGATAGAT	2	44	rs143489435,rs10572970,rs72210468,rs71926428,rs56292941
rs71926428	11	33968693	33968700	-	TAGATAGA	5	41	rs143489435,rs10572970,rs72210468,rs71926428,rs56292941
rs56292941	11	33968694	33968701	-	AGATAGAT	6	40	rs143489435,rs10572970,rs72210468,rs71926428,rs56292941
rs72416837	11	36023309	36023316	-	GTGTGTGT	0	27	rs72416837,rs72324675,rs71964475,rs72144578,rs10561328
rs72324675	11	36023310	36023317	-	TGTGTGTG	1	26	rs72416837,rs72324675,rs71964475,rs72144578,rs10561328
rs71964475	11	36023311	36023318	-	GTGTGTGT	2	25	rs72416837,rs72324675,rs71964475,rs72144578,rs10561328
rs72144578	11	36023312	36023319	-	TGTGTGTG	3	24	rs72416837,rs72324675,rs71964475,rs72144578,rs10561328
rs10561328	11	36023313	36023320	-	GTGTGTGT	4	23	rs72416837,rs72324675,rs71964475,rs72144578,rs10561328
rs35952744	11	36051986	36051993	-	GTGTGTGT	0	32	rs35952744,rs36232252,rs36202465,rs35963218,rs71863265
rs36232252	11	36051987	36051994	-	TGTGTGTG	1	31	rs35952744,rs36232252,rs36202465,rs35963218,rs71863265
rs36202465	11	36051988	36051995	-	GTGTGTGT	2	30	rs35952744,rs36232252,rs36202465,rs35963218,rs71863265
rs35963218	11	36051992	36051999	-	GTGTGTGT	6	26	rs35952744,rs36232252,rs36202465,rs35963218,rs71863265
rs71863265	11	36051993	36052000	-	TGTGTGTG	7	25	rs35952744,rs36232252,rs36202465,rs35963218,rs71863265
rs71060942	11	40117375	40117382	-	TGTGTGTG	0	32	rs71060942,rs67464044,rs72213683,rs72093701,rs72172154
rs67464044	11	40117376	40117383	-	GTGTGTGT	1	31	rs71060942,rs67464044,rs72213683,rs72093701,rs72172154
rs72213683	11	40117380	40117387	-	GTGTGTGT	5	27	rs71060942,rs67464044,rs72213683,rs72093701,rs72172154
rs72093701	11	40117381	40117388	-	TGTGTGTG	6	26	rs71060942,rs67464044,rs72213683,rs72093701,rs72172154
rs72172154	11	40117382	40117389	-	GTGTGTGT	7	25	rs71060942,rs67464044,rs72213683,rs72093701,rs72172154
rs142125119	11	43994961	43994968	-	TATCTATC	0	45	rs142125119,rs10554118,rs10603585,rs10533385,rs77703237
rs10554118	11	43994962	43994969	-	ATCTATCT	1	44	rs142125119,rs10554118,rs10603585,rs10533385,rs77703237
rs10603585	11	43994964	43994971	-	CTATCTAT	3	42	rs142125119,rs10554118,rs10603585,rs10533385,rs77703237
rs10533385	11	43994965	43994972	-	TATCTATC	4	41	rs142125119,rs10554118,rs10603585,rs10533385,rs77703237
rs77703237	11	43994966	43994973	-	ATCTATCT	5	40	rs142125119,rs10554118,rs10603585,rs10533385,rs77703237
rs201807459	11	45520432	45520437	-	TCTCTC	0	33	rs201807459,rs72177278,rs60253731,rs72294467,rs67045015
rs72177278	11	45520434	45520439	-	TCTCTC	2	31	rs201807459,rs72177278,rs60253731,rs72294467,rs67045015
rs60253731	11	45520435	45520440	-	CTCTCT	3	30	rs201807459,rs72177278,rs60253731,rs72294467,rs67045015
rs72294467	11	45520436	45520441	-	TCTCTC	4	29	rs201807459,rs72177278,rs60253731,rs72294467,rs67045015
rs67045015	11	45520437	45520442	-	CTCTCT	5	28	rs201807459,rs72177278,rs60253731,rs72294467,rs67045015
rs80335835	11	50038694	50038694	-	T	0	10	rs80335835,rs71885499,rs72238260,rs72385485,rs60350007
rs71885499	11	50038698	50038698	-	T	4	6	rs80335835,rs71885499,rs72238260,rs72385485,rs60350007
rs72238260	11	50038702	50038702	-	T	8	2	rs80335835,rs71885499,rs72238260,rs72385485,rs60350007
rs72385485	11	50038703	50038703	-	T	9	1	rs80335835,rs71885499,rs72238260,rs72385485,rs60350007
rs60350007	11	50038704	50038704	-	T	10	0	rs80335835,rs71885499,rs72238260,rs72385485,rs60350007
rs72459635	11	50065070	50065069	AAA	-	1	17	rs72459635,rs10672544,rs34668909,rs71792743,rs3028533
rs10672544	11	50065076	50065075	AAA	-	7	11	rs72459635,rs10672544,rs34668909,rs71792743,rs3028533
rs34668909	11	50065077	50065076	AAA	-	8	10	rs72459635,rs10672544,rs34668909,rs71792743,rs3028533
rs71792743	11	50065080	50065079	AAA	-	11	7	rs72459635,rs10672544,rs34668909,rs71792743,rs3028533
rs3028533	11	50065087	50065086	AAA	-	18	0	rs72459635,rs10672544,rs34668909,rs71792743,rs3028533
rs66983072	11	51489140	51489145	-	ACACAC	0	27	rs66983072,rs72158558,rs72293425,rs61520869,rs72053371,rs72483527
rs72158558	11	51489141	51489146	-	CACACA	1	26	rs66983072,rs72158558,rs72293425,rs61520869,rs72053371,rs72483527
rs72293425	11	51489142	51489147	-	ACACAC	2	25	rs66983072,rs72158558,rs72293425,rs61520869,rs72053371,rs72483527
rs61520869	11	51489143	51489148	-	CACACA	3	24	rs66983072,rs72158558,rs72293425,rs61520869,rs72053371,rs72483527
rs72053371	11	51489144	51489149	-	ACACAC	4	23	rs66983072,rs72158558,rs72293425,rs61520869,rs72053371,rs72483527
rs72483527	11	51489145	51489150	-	CACACA	5	22	rs66983072,rs72158558,rs72293425,rs61520869,rs72053371,rs72483527
rs142424170	11	55966905	55966906	-	TA	0	18	rs142424170,rs138604636,rs72039881,rs3069635,rs71055581
rs138604636	11	55966906	55966907	-	AT	1	17	rs142424170,rs138604636,rs72039881,rs3069635,rs71055581
rs72039881	11	55966915	55966916	-	TA	10	8	rs142424170,rs138604636,rs72039881,rs3069635,rs71055581
rs3069635	11	55966922	55966923	-	AT	17	1	rs142424170,rs138604636,rs72039881,rs3069635,rs71055581
rs71055581	11	55966923	55966924	-	TA	18	0	rs142424170,rs138604636,rs72039881,rs3069635,rs71055581
rs141698180	11	56038347	56038346	T	-	1	15	rs141698180,rs72295219,rs11370835,rs11384937,rs66754572
rs72295219	11	56038355	56038354	T	-	9	7	rs141698180,rs72295219,rs11370835,rs11384937,rs66754572
rs11370835	11	56038356	56038355	T	-	10	6	rs141698180,rs72295219,rs11370835,rs11384937,rs66754572
rs11384937	11	56038357	56038356	T	-	11	5	rs141698180,rs72295219,rs11370835,rs11384937,rs66754572
rs66754572	11	56038358	56038357	T	-	12	4	rs141698180,rs72295219,rs11370835,rs11384937,rs66754572
rs35607612	11	56325495	56325494	A	-	0	13	rs35607612,rs71946651,rs72413039,rs72276486,rs59877750
rs71946651	11	56325496	56325495	A	-	1	12	rs35607612,rs71946651,rs72413039,rs72276486,rs59877750
rs72413039	11	56325500	56325499	A	-	5	8	rs35607612,rs71946651,rs72413039,rs72276486,rs59877750
rs72276486	11	56325501	56325500	A	-	6	7	rs35607612,rs71946651,rs72413039,rs72276486,rs59877750
rs59877750	11	56325508	56325507	A	-	13	0	rs35607612,rs71946651,rs72413039,rs72276486,rs59877750
rs35646261	11	56343294	56343293	A	-	0	12	rs35646261,rs144334233,rs72001715,rs68092935,rs57183840
rs144334233	11	56343295	56343294	A	-	1	11	rs35646261,rs144334233,rs72001715,rs68092935,rs57183840
rs72001715	11	56343296	56343295	A	-	2	10	rs35646261,rs144334233,rs72001715,rs68092935,rs57183840
rs68092935	11	56343304	56343303	A	-	10	2	rs35646261,rs144334233,rs72001715,rs68092935,rs57183840
rs57183840	11	56343306	56343305	A	-	12	0	rs35646261,rs144334233,rs72001715,rs68092935,rs57183840
rs140577180	11	58002444	58002451	-	AAACAAAC	0	17	rs140577180,rs59227581,rs71877556,rs72296516,rs71867279
rs59227581	11	58002445	58002452	-	AACAAACA	1	16	rs140577180,rs59227581,rs71877556,rs72296516,rs71867279
rs71877556	11	58002447	58002454	-	CAAACAAA	3	14	rs140577180,rs59227581,rs71877556,rs72296516,rs71867279
rs72296516	11	58002450	58002457	-	ACAAACAA	6	11	rs140577180,rs59227581,rs71877556,rs72296516,rs71867279
rs71867279	11	58002451	58002458	-	CAAACAAA	7	10	rs140577180,rs59227581,rs71877556,rs72296516,rs71867279
rs149155860	11	66769571	66769576	-	CACACA	0	31	rs149155860,rs4008841,rs72265215,rs5792400,rs5792401
rs4008841	11	66769572	66769577	-	ACACAC	1	30	rs149155860,rs4008841,rs72265215,rs5792400,rs5792401
rs72265215	11	66769573	66769578	-	CACACA	2	29	rs149155860,rs4008841,rs72265215,rs5792400,rs5792401
rs5792400	11	66769575	66769580	-	CACACA	4	27	rs149155860,rs4008841,rs72265215,rs5792400,rs5792401
rs5792401	11	66769576	66769581	-	ACACAC	5	26	rs149155860,rs4008841,rs72265215,rs5792400,rs5792401
rs112043578	11	69785373	69785373	-	T	0	14	rs112043578,rs72447612,rs67041385,rs72509604,rs60111131
rs72447612	11	69785378	69785378	-	T	5	9	rs112043578,rs72447612,rs67041385,rs72509604,rs60111131
rs67041385	11	69785379	69785379	-	T	6	8	rs112043578,rs72447612,rs67041385,rs72509604,rs60111131
rs72509604	11	69785380	69785380	-	T	7	7	rs112043578,rs72447612,rs67041385,rs72509604,rs60111131
rs60111131	11	69785387	69785387	-	T	14	0	rs112043578,rs72447612,rs67041385,rs72509604,rs60111131
rs142023958	11	70403255	70403262	-	TCATTCAT	0	31	rs142023958,rs66875303,rs72397844,rs66777792,rs10593650,rs56238037
rs66875303	11	70403257	70403264	-	ATTCATTC	2	29	rs142023958,rs66875303,rs72397844,rs66777792,rs10593650,rs56238037
rs72397844	11	70403259	70403266	-	TCATTCAT	4	27	rs142023958,rs66875303,rs72397844,rs66777792,rs10593650,rs56238037
rs66777792	11	70403260	70403267	-	CATTCATT	5	26	rs142023958,rs66875303,rs72397844,rs66777792,rs10593650,rs56238037
rs10593650	11	70403261	70403268	-	ATTCATTC	6	25	rs142023958,rs66875303,rs72397844,rs66777792,rs10593650,rs56238037
rs56238037	11	70403262	70403269	-	TTCATTCA	7	24	rs142023958,rs66875303,rs72397844,rs66777792,rs10593650,rs56238037
rs34455598	11	73345660	73345659	A/AA	-	0	15	rs34455598,rs66903435,rs66498461,rs67087187,rs55992820
rs66903435	11	73345661	73345660	A/AA	-	1	14	rs34455598,rs66903435,rs66498461,rs67087187,rs55992820
rs66498461	11	73345665	73345664	A/AA	-	5	10	rs34455598,rs66903435,rs66498461,rs67087187,rs55992820
rs67087187	11	73345667	73345666	A/AA	-	7	8	rs34455598,rs66903435,rs66498461,rs67087187,rs55992820
rs55992820	11	73345675	73345674	A/AA	-	15	0	rs34455598,rs66903435,rs66498461,rs67087187,rs55992820
rs72400863	11	76278850	76278855	-	ATATAT	0	18	rs72400863,rs71949887,rs10596569,rs5792726,rs5792727
rs71949887	11	76278851	76278856	-	TATATA	1	17	rs72400863,rs71949887,rs10596569,rs5792726,rs5792727
rs10596569	11	76278852	76278857	-	ATATAT	2	16	rs72400863,rs71949887,rs10596569,rs5792726,rs5792727
rs5792726	11	76278853	76278858	-	TATATA	3	15	rs72400863,rs71949887,rs10596569,rs5792726,rs5792727
rs5792727	11	76278855	76278860	-	TATATA	5	13	rs72400863,rs71949887,rs10596569,rs5792726,rs5792727
rs111809001	11	85841509	85841515	-	GTGAAAA	0	12	rs111809001,rs11278747,rs11277354,rs139828440,rs71040214
rs11278747	11	85841510	85841516	-	TGAAAAG	1	11	rs111809001,rs11278747,rs11277354,rs139828440,rs71040214
rs11277354	11	85841511	85841517	-	GAAAAGT	2	10	rs111809001,rs11278747,rs11277354,rs139828440,rs71040214
rs139828440	11	85841513	85841519	-	AAAGTGA	4	8	rs111809001,rs11278747,rs11277354,rs139828440,rs71040214
rs71040214	11	85841514	85841520	-	AAGTGAA	5	7	rs111809001,rs11278747,rs11277354,rs139828440,rs71040214
rs71761324	11	90279581	90279586	-	ACACAC	0	27	rs71761324,rs5793470,rs72410752,rs72203004,rs36206496
rs5793470	11	90279582	90279587	-	CACACA	1	26	rs71761324,rs5793470,rs72410752,rs72203004,rs36206496
rs72410752	11	90279583	90279588	-	ACACAC	2	25	rs71761324,rs5793470,rs72410752,rs72203004,rs36206496
rs72203004	11	90279585	90279590	-	ACACAC	4	23	rs71761324,rs5793470,rs72410752,rs72203004,rs36206496
rs36206496	11	90279586	90279591	-	CACACA	5	22	rs71761324,rs5793470,rs72410752,rs72203004,rs36206496
rs148717234	11	97599944	97599949	-	TATATA	0	19	rs148717234,rs71461739,rs72249602,rs67916056,rs67628748,rs72290130
rs71461739	11	97599945	97599950	-	ATATAT	1	18	rs148717234,rs71461739,rs72249602,rs67916056,rs67628748,rs72290130
rs72249602	11	97599946	97599951	-	TATATA	2	17	rs148717234,rs71461739,rs72249602,rs67916056,rs67628748,rs72290130
rs67916056	11	97599947	97599952	-	ATATAT	3	16	rs148717234,rs71461739,rs72249602,rs67916056,rs67628748,rs72290130
rs67628748	11	97599948	97599953	-	TATATA	4	15	rs148717234,rs71461739,rs72249602,rs67916056,rs67628748,rs72290130
rs72290130	11	97599949	97599954	-	ATATAT	5	14	rs148717234,rs71461739,rs72249602,rs67916056,rs67628748,rs72290130
rs151048626	11	104669966	104669971	-	GTGTGT	0	34	rs151048626,rs72078366,rs72224853,rs56221205,rs72003277
rs72078366	11	104669968	104669973	-	GTGTGT	2	32	rs151048626,rs72078366,rs72224853,rs56221205,rs72003277
rs72224853	11	104669969	104669974	-	TGTGTG	3	31	rs151048626,rs72078366,rs72224853,rs56221205,rs72003277
rs56221205	11	104669970	104669975	-	GTGTGT	4	30	rs151048626,rs72078366,rs72224853,rs56221205,rs72003277
rs72003277	11	104669971	104669976	-	TGTGTG	5	29	rs151048626,rs72078366,rs72224853,rs56221205,rs72003277
rs67863890	11	109066941	109066946	-	ACACAC	0	22	rs67863890,rs68102401,rs67291669,rs58269794,rs71955315
rs68102401	11	109066943	109066948	-	ACACAC	2	20	rs67863890,rs68102401,rs67291669,rs58269794,rs71955315
rs67291669	11	109066944	109066949	-	CACACA	3	19	rs67863890,rs68102401,rs67291669,rs58269794,rs71955315
rs58269794	11	109066945	109066950	-	ACACAC	4	18	rs67863890,rs68102401,rs67291669,rs58269794,rs71955315
rs71955315	11	109066946	109066951	-	CACACA	5	17	rs67863890,rs68102401,rs67291669,rs58269794,rs71955315
rs72146217	11	110780638	110780643	-	TGTGTG	0	39	rs72146217,rs36231820,rs72024337,rs71748378,rs5794716
rs36231820	11	110780639	110780644	-	GTGTGT	1	38	rs72146217,rs36231820,rs72024337,rs71748378,rs5794716
rs72024337	11	110780641	110780646	-	GTGTGT	3	36	rs72146217,rs36231820,rs72024337,rs71748378,rs5794716
rs71748378	11	110780642	110780647	-	TGTGTG	4	35	rs72146217,rs36231820,rs72024337,rs71748378,rs5794716
rs5794716	11	110780643	110780648	-	GTGTGT	5	34	rs72146217,rs36231820,rs72024337,rs71748378,rs5794716
rs139307657	11	112005193	112005198	-	TGTGTG	0	22	rs139307657,rs71856961,rs72266386,rs10565076,rs58658107,rs67425630
rs71856961	11	112005194	112005199	-	GTGTGT	1	21	rs139307657,rs71856961,rs72266386,rs10565076,rs58658107,rs67425630
rs72266386	11	112005195	112005200	-	TGTGTG	2	20	rs139307657,rs71856961,rs72266386,rs10565076,rs58658107,rs67425630
rs10565076	11	112005196	112005201	-	GTGTGT	3	19	rs139307657,rs71856961,rs72266386,rs10565076,rs58658107,rs67425630
rs58658107	11	112005197	112005202	-	TGTGTG	4	18	rs139307657,rs71856961,rs72266386,rs10565076,rs58658107,rs67425630
rs67425630	11	112005198	112005203	-	GTGTGT	5	17	rs139307657,rs71856961,rs72266386,rs10565076,rs58658107,rs67425630
rs11412521	11	115481768	115481767	T/TTT	-	0	14	rs11412521,rs11431917,rs33916782,rs66914746,rs35320601
rs11431917	11	115481769	115481768	T/TTT	-	1	13	rs11412521,rs11431917,rs33916782,rs66914746,rs35320601
rs33916782	11	115481769	115481768	T/TTT	-	1	13	rs11412521,rs11431917,rs33916782,rs66914746,rs35320601
rs66914746	11	115481772	115481771	T/TTT	-	4	10	rs11412521,rs11431917,rs33916782,rs66914746,rs35320601
rs35320601	11	115481774	115481773	T/TTT	-	6	8	rs11412521,rs11431917,rs33916782,rs66914746,rs35320601
rs72180035	11	116181650	116181655	-	CACACA	0	15	rs72180035,rs66753957,rs10610785,rs71969217,rs5795027
rs66753957	11	116181652	116181657	-	CACACA	2	13	rs72180035,rs66753957,rs10610785,rs71969217,rs5795027
rs10610785	11	116181653	116181658	-	ACACAC	3	12	rs72180035,rs66753957,rs10610785,rs71969217,rs5795027
rs71969217	11	116181654	116181659	-	CACACA	4	11	rs72180035,rs66753957,rs10610785,rs71969217,rs5795027
rs5795027	11	116181655	116181660	-	ACACAC	5	10	rs72180035,rs66753957,rs10610785,rs71969217,rs5795027
rs148696759	11	116384888	116384895	-	TTTATTTA	0	36	rs148696759,rs71999834,rs67551899,rs71066486,rs71469104
rs71999834	11	116384890	116384897	-	TATTTATT	2	34	rs148696759,rs71999834,rs67551899,rs71066486,rs71469104
rs67551899	11	116384891	116384898	-	ATTTATTT	3	33	rs148696759,rs71999834,rs67551899,rs71066486,rs71469104
rs71066486	11	116384892	116384899	-	TTTATTTA	4	32	rs148696759,rs71999834,rs67551899,rs71066486,rs71469104
rs71469104	11	116384894	116384901	-	TATTTATT	6	30	rs148696759,rs71999834,rs67551899,rs71066486,rs71469104
rs72277266	11	117924025	117924032	-	ACACACAC	2	37	rs72277266,rs71820471,rs72197242,rs72403945,rs71917325
rs71820471	11	117924026	117924033	-	CACACACA	3	36	rs72277266,rs71820471,rs72197242,rs72403945,rs71917325
rs72197242	11	117924027	117924034	-	ACACACAC	4	35	rs72277266,rs71820471,rs72197242,rs72403945,rs71917325
rs72403945	11	117924029	117924036	-	ACACACAC	6	33	rs72277266,rs71820471,rs72197242,rs72403945,rs71917325
rs71917325	11	117924030	117924037	-	CACACACA	7	32	rs72277266,rs71820471,rs72197242,rs72403945,rs71917325
rs138623073	11	120799670	120799675	-	GTGTGT	0	23	rs138623073,rs72407343,rs72496712,rs72380219,rs61452053
rs72407343	11	120799671	120799676	-	TGTGTG	1	22	rs138623073,rs72407343,rs72496712,rs72380219,rs61452053
rs72496712	11	120799673	120799678	-	TGTGTG	3	20	rs138623073,rs72407343,rs72496712,rs72380219,rs61452053
rs72380219	11	120799674	120799679	-	GTGTGT	4	19	rs138623073,rs72407343,rs72496712,rs72380219,rs61452053
rs61452053	11	120799675	120799680	-	TGTGTG	5	18	rs138623073,rs72407343,rs72496712,rs72380219,rs61452053
rs34964615	11	123144138	123144137	T/TT	-	1	17	rs34964615,rs72062782,rs10643206,rs67267739,rs56060506
rs72062782	11	123144138	123144137	T/TT	-	1	17	rs34964615,rs72062782,rs10643206,rs67267739,rs56060506
rs10643206	11	123144145	123144144	T/TT	-	8	10	rs34964615,rs72062782,rs10643206,rs67267739,rs56060506
rs67267739	11	123144148	123144147	T/TT	-	11	7	rs34964615,rs72062782,rs10643206,rs67267739,rs56060506
rs56060506	11	123144155	123144154	T/TT	-	18	0	rs34964615,rs72062782,rs10643206,rs67267739,rs56060506
rs147299235	11	124255388	124255393	-	GTGTGT	0	26	rs147299235,rs57427804,rs72145343,rs72032623,rs10552687
rs57427804	11	124255390	124255395	-	GTGTGT	2	24	rs147299235,rs57427804,rs72145343,rs72032623,rs10552687
rs72145343	11	124255391	124255396	-	TGTGTG	3	23	rs147299235,rs57427804,rs72145343,rs72032623,rs10552687
rs72032623	11	124255392	124255397	-	GTGTGT	4	22	rs147299235,rs57427804,rs72145343,rs72032623,rs10552687
rs10552687	11	124255393	124255398	-	TGTGTG	5	21	rs147299235,rs57427804,rs72145343,rs72032623,rs10552687
rs111516110	11	126915201	126915208	-	ACACACAC	0	23	rs111516110,rs72128324,rs71911965,rs72478679,rs72052591
rs72128324	11	126915202	126915209	-	CACACACA	1	22	rs111516110,rs72128324,rs71911965,rs72478679,rs72052591
rs71911965	11	126915203	126915210	-	ACACACAC	2	21	rs111516110,rs72128324,rs71911965,rs72478679,rs72052591
rs72478679	11	126915204	126915211	-	CACACACA	3	20	rs111516110,rs72128324,rs71911965,rs72478679,rs72052591
rs72052591	11	126915205	126915212	-	ACACACAC	4	19	rs111516110,rs72128324,rs71911965,rs72478679,rs72052591
rs112137357	11	127356935	127356940	-	CACACA	0	32	rs112137357,rs3079944,rs5795572,rs36214902,rs71907978
rs3079944	11	127356937	127356942	-	CACACA	2	30	rs112137357,rs3079944,rs5795572,rs36214902,rs71907978
rs5795572	11	127356938	127356943	-	ACACAC	3	29	rs112137357,rs3079944,rs5795572,rs36214902,rs71907978
rs36214902	11	127356939	127356944	-	CACACA	4	28	rs112137357,rs3079944,rs5795572,rs36214902,rs71907978
rs71907978	11	127356940	127356945	-	ACACAC	5	27	rs112137357,rs3079944,rs5795572,rs36214902,rs71907978
rs72126389	11	127472614	127472619	-	AGAGAG	0	26	rs72126389,rs10571325,rs10572326,rs10535821,rs36233968
rs10571325	11	127472616	127472621	-	AGAGAG	2	24	rs72126389,rs10571325,rs10572326,rs10535821,rs36233968
rs10572326	11	127472617	127472622	-	GAGAGA	3	23	rs72126389,rs10571325,rs10572326,rs10535821,rs36233968
rs10535821	11	127472618	127472623	-	AGAGAG	4	22	rs72126389,rs10571325,rs10572326,rs10535821,rs36233968
rs36233968	11	127472619	127472624	-	GAGAGA	5	21	rs72126389,rs10571325,rs10572326,rs10535821,rs36233968
rs72047334	11	131270875	131270880	-	CACACA	0	26	rs72047334,rs56256717,rs10541237,rs66549442,rs68180936
rs56256717	11	131270877	131270882	-	CACACA	2	24	rs72047334,rs56256717,rs10541237,rs66549442,rs68180936
rs10541237	11	131270878	131270883	-	ACACAC	3	23	rs72047334,rs56256717,rs10541237,rs66549442,rs68180936
rs66549442	11	131270879	131270884	-	CACACA	4	22	rs72047334,rs56256717,rs10541237,rs66549442,rs68180936
rs68180936	11	131270880	131270885	-	ACACAC	5	21	rs72047334,rs56256717,rs10541237,rs66549442,rs68180936
rs72489617	11	132496708	132496715	-	TCTCTCTC	0	27	rs72489617,rs72015313,rs72451332,rs71767024,rs72289198
rs72015313	11	132496710	132496717	-	TCTCTCTC	2	25	rs72489617,rs72015313,rs72451332,rs71767024,rs72289198
rs72451332	11	132496711	132496718	-	CTCTCTCT	3	24	rs72489617,rs72015313,rs72451332,rs71767024,rs72289198
rs71767024	11	132496712	132496719	-	TCTCTCTC	4	23	rs72489617,rs72015313,rs72451332,rs71767024,rs72289198
rs72289198	11	132496715	132496722	-	CTCTCTCT	7	20	rs72489617,rs72015313,rs72451332,rs71767024,rs72289198
rs71479506	11	133545770	133545775	-	ACACAC	0	38	rs71479506,rs71038536,rs72386469,rs71751150,rs36230058
rs71038536	11	133545772	133545777	-	ACACAC	2	36	rs71479506,rs71038536,rs72386469,rs71751150,rs36230058
rs72386469	11	133545773	133545778	-	CACACA	3	35	rs71479506,rs71038536,rs72386469,rs71751150,rs36230058
rs71751150	11	133545774	133545779	-	ACACAC	4	34	rs71479506,rs71038536,rs72386469,rs71751150,rs36230058
rs36230058	11	133545775	133545780	-	CACACA	5	33	rs71479506,rs71038536,rs72386469,rs71751150,rs36230058
rs72393900	11	134193291	134193298	-	ACACACAC	0	21	rs72393900,rs5795880,rs67121747,rs66565446,rs72238108
rs5795880	11	134193293	134193300	-	ACACACAC	2	19	rs72393900,rs5795880,rs67121747,rs66565446,rs72238108
rs67121747	11	134193294	134193301	-	CACACACA	3	18	rs72393900,rs5795880,rs67121747,rs66565446,rs72238108
rs66565446	11	134193295	134193302	-	ACACACAC	4	17	rs72393900,rs5795880,rs67121747,rs66565446,rs72238108
rs72238108	11	134193296	134193303	-	CACACACA	5	16	rs72393900,rs5795880,rs67121747,rs66565446,rs72238108
rs72444317	12	3263177	3263184	-	TGTGTGTG	0	23	rs72444317,rs72471293,rs36207798,rs10583950,rs67087124,rs56928697
rs72471293	12	3263179	3263186	-	TGTGTGTG	2	21	rs72444317,rs72471293,rs36207798,rs10583950,rs67087124,rs56928697
rs36207798	12	3263181	3263188	-	TGTGTGTG	4	19	rs72444317,rs72471293,rs36207798,rs10583950,rs67087124,rs56928697
rs10583950	12	3263182	3263189	-	GTGTGTGT	5	18	rs72444317,rs72471293,rs36207798,rs10583950,rs67087124,rs56928697
rs67087124	12	3263183	3263190	-	TGTGTGTG	6	17	rs72444317,rs72471293,rs36207798,rs10583950,rs67087124,rs56928697
rs56928697	12	3263184	3263191	-	GTGTGTGT	7	16	rs72444317,rs72471293,rs36207798,rs10583950,rs67087124,rs56928697
rs67514317	12	6124457	6124461	-	AATAC	0	15	rs67514317,rs4021569,rs71686045,rs71820046,rs67854838
rs4021569	12	6124458	6124462	-	ATACA	1	14	rs67514317,rs4021569,rs71686045,rs71820046,rs67854838
rs71686045	12	6124459	6124463	-	TACAA	2	13	rs67514317,rs4021569,rs71686045,rs71820046,rs67854838
rs71820046	12	6124460	6124464	-	ACAAT	3	12	rs67514317,rs4021569,rs71686045,rs71820046,rs67854838
rs67854838	12	6124461	6124465	-	CAATA	4	11	rs67514317,rs4021569,rs71686045,rs71820046,rs67854838
rs71745963	12	6728523	6728527	-	GAGAG	0	15	rs71745963,rs10601159,rs67620945,rs72327876,rs137917586
rs10601159	12	6728524	6728528	-	AGAGG	1	14	rs71745963,rs10601159,rs67620945,rs72327876,rs137917586
rs67620945	12	6728525	6728529	-	GAGGA	2	13	rs71745963,rs10601159,rs67620945,rs72327876,rs137917586
rs72327876	12	6728526	6728530	-	AGGAG	3	12	rs71745963,rs10601159,rs67620945,rs72327876,rs137917586
rs137917586	12	6728527	6728531	-	GGAGA	4	11	rs71745963,rs10601159,rs67620945,rs72327876,rs137917586
rs10566346	12	11060113	11060114	-	TG	0	17	rs10566346,rs148995220,rs201814535,rs72326533,rs71851337,rs72061385,rs10591343
rs148995220	12	11060114	11060115	-	GT	1	16	rs10566346,rs148995220,rs201814535,rs72326533,rs71851337,rs72061385,rs10591343
rs201814535	12	11060116	11060117	-	GT	3	14	rs10566346,rs148995220,rs201814535,rs72326533,rs71851337,rs72061385,rs10591343
rs72326533	12	11060120	11060121	-	GT	7	10	rs10566346,rs148995220,rs201814535,rs72326533,rs71851337,rs72061385,rs10591343
rs71851337	12	11060121	11060122	-	TG	8	9	rs10566346,rs148995220,rs201814535,rs72326533,rs71851337,rs72061385,rs10591343
rs72061385	12	11060122	11060123	-	GT	9	8	rs10566346,rs148995220,rs201814535,rs72326533,rs71851337,rs72061385,rs10591343
rs10591343	12	11060130	11060131	-	GT	17	0	rs10566346,rs148995220,rs201814535,rs72326533,rs71851337,rs72061385,rs10591343
rs142561157	12	11089804	11089807	-	TCTC	0	25	rs142561157,rs72124403,rs72296190,rs71995878,rs61659284
rs72124403	12	11089814	11089817	-	TCTC	10	15	rs142561157,rs72124403,rs72296190,rs71995878,rs61659284
rs72296190	12	11089819	11089822	-	CTCT	15	10	rs142561157,rs72124403,rs72296190,rs71995878,rs61659284
rs71995878	12	11089821	11089824	-	CTCT	17	8	rs142561157,rs72124403,rs72296190,rs71995878,rs61659284
rs61659284	12	11089829	11089832	-	CTCT	25	0	rs142561157,rs72124403,rs72296190,rs71995878,rs61659284
rs71055101	12	11327283	11327283	-	T	0	12	rs71055101,rs66579623,rs67125978,rs71880902,rs71684520
rs66579623	12	11327284	11327284	-	T	1	11	rs71055101,rs66579623,rs67125978,rs71880902,rs71684520
rs67125978	12	11327285	11327285	-	T	2	10	rs71055101,rs66579623,rs67125978,rs71880902,rs71684520
rs71880902	12	11327286	11327286	-	T	3	9	rs71055101,rs66579623,rs67125978,rs71880902,rs71684520
rs71684520	12	11327291	11327291	-	T	8	4	rs71055101,rs66579623,rs67125978,rs71880902,rs71684520
rs201749769	12	11427390	11427395	-	GAGAGA	0	24	rs201749769,rs5796443,rs10540850,rs71777936,rs5796442
rs5796443	12	11427391	11427396	-	AGAGAG	1	23	rs201749769,rs5796443,rs10540850,rs71777936,rs5796442
rs10540850	12	11427393	11427398	-	AGAGAG	3	21	rs201749769,rs5796443,rs10540850,rs71777936,rs5796442
rs71777936	12	11427394	11427399	-	GAGAGA	4	20	rs201749769,rs5796443,rs10540850,rs71777936,rs5796442
rs5796442	12	11427395	11427400	-	AGAGAG	5	19	rs201749769,rs5796443,rs10540850,rs71777936,rs5796442
rs141039226	12	12200198	12200207	-	GACAGGACAG	0	16	rs141039226,rs72397292,rs59220181,rs63428360,rs71675155
rs72397292	12	12200203	12200212	-	GACAGGACAG	5	11	rs141039226,rs72397292,rs59220181,rs63428360,rs71675155
rs59220181	12	12200204	12200213	-	ACAGGACAGG	6	10	rs141039226,rs72397292,rs59220181,rs63428360,rs71675155
rs63428360	12	12200205	12200214	-	CAGGACAGGA	7	9	rs141039226,rs72397292,rs59220181,rs63428360,rs71675155
rs71675155	12	12200206	12200215	-	AGGACAGGAC	8	8	rs141039226,rs72397292,rs59220181,rs63428360,rs71675155
rs71051298	12	16409848	16409855	-	ATAGATAG	0	32	rs71051298,rs3028534,rs67025941,rs5796660,rs67431902
rs3028534	12	16409849	16409856	-	TAGATAGA	1	31	rs71051298,rs3028534,rs67025941,rs5796660,rs67431902
rs67025941	12	16409851	16409858	-	GATAGATA	3	29	rs71051298,rs3028534,rs67025941,rs5796660,rs67431902
rs5796660	12	16409853	16409860	-	TAGATAGA	5	27	rs71051298,rs3028534,rs67025941,rs5796660,rs67431902
rs67431902	12	16409854	16409861	-	AGATAGAT	6	26	rs71051298,rs3028534,rs67025941,rs5796660,rs67431902
rs139817415	12	17831452	17831457	-	AGAGAG	0	15	rs139817415,rs71687536,rs63145062,rs71061232,rs63428460,rs71699935
rs71687536	12	17831453	17831458	-	GAGAGA	1	14	rs139817415,rs71687536,rs63145062,rs71061232,rs63428460,rs71699935
rs63145062	12	17831454	17831459	-	AGAGAG	2	13	rs139817415,rs71687536,rs63145062,rs71061232,rs63428460,rs71699935
rs71061232	12	17831455	17831460	-	GAGAGA	3	12	rs139817415,rs71687536,rs63145062,rs71061232,rs63428460,rs71699935
rs63428460	12	17831456	17831461	-	AGAGAG	4	11	rs139817415,rs71687536,rs63145062,rs71061232,rs63428460,rs71699935
rs71699935	12	17831457	17831462	-	GAGAGA	5	10	rs139817415,rs71687536,rs63145062,rs71061232,rs63428460,rs71699935
rs71938010	12	20270789	20270796	-	TGTGTGTG	0	29	rs71938010,rs71740188,rs71763879,rs63009260,rs63531261,rs58060852
rs71740188	12	20270790	20270797	-	GTGTGTGT	1	28	rs71938010,rs71740188,rs71763879,rs63009260,rs63531261,rs58060852
rs71763879	12	20270791	20270798	-	TGTGTGTG	2	27	rs71938010,rs71740188,rs71763879,rs63009260,rs63531261,rs58060852
rs63009260	12	20270792	20270799	-	GTGTGTGT	3	26	rs71938010,rs71740188,rs71763879,rs63009260,rs63531261,rs58060852
rs63531261	12	20270793	20270800	-	TGTGTGTG	4	25	rs71938010,rs71740188,rs71763879,rs63009260,rs63531261,rs58060852
rs58060852	12	20270794	20270801	-	GTGTGTGT	5	24	rs71938010,rs71740188,rs71763879,rs63009260,rs63531261,rs58060852
rs56083228	12	23741656	23741661	-	CACACA	0	24	rs56083228,rs71830930,rs72064103,rs5797027,rs5797028
rs71830930	12	23741657	23741662	-	ACACAC	1	23	rs56083228,rs71830930,rs72064103,rs5797027,rs5797028
rs72064103	12	23741658	23741663	-	CACACA	2	22	rs56083228,rs71830930,rs72064103,rs5797027,rs5797028
rs5797027	12	23741660	23741665	-	CACACA	4	20	rs56083228,rs71830930,rs72064103,rs5797027,rs5797028
rs5797028	12	23741661	23741666	-	ACACAC	5	19	rs56083228,rs71830930,rs72064103,rs5797027,rs5797028
rs71663246	12	23957850	23957855	-	TATATA	0	47	rs71663246,rs63042064,rs62783661,rs71757426,rs71741387
rs63042064	12	23957851	23957856	-	ATATAT	1	46	rs71663246,rs63042064,rs62783661,rs71757426,rs71741387
rs62783661	12	23957852	23957857	-	TATATA	2	45	rs71663246,rs63042064,rs62783661,rs71757426,rs71741387
rs71757426	12	23957853	23957858	-	ATATAT	3	44	rs71663246,rs63042064,rs62783661,rs71757426,rs71741387
rs71741387	12	23957855	23957860	-	ATATAT	5	42	rs71663246,rs63042064,rs62783661,rs71757426,rs71741387
rs63516060	12	25424896	25424901	-	TGTGTG	0	29	rs63516060,rs62992364,rs62685961,rs71770500,rs62715062
rs62992364	12	25424898	25424903	-	TGTGTG	2	27	rs63516060,rs62992364,rs62685961,rs71770500,rs62715062
rs62685961	12	25424899	25424904	-	GTGTGT	3	26	rs63516060,rs62992364,rs62685961,rs71770500,rs62715062
rs71770500	12	25424900	25424905	-	TGTGTG	4	25	rs63516060,rs62992364,rs62685961,rs71770500,rs62715062
rs62715062	12	25424901	25424906	-	GTGTGT	5	24	rs63516060,rs62992364,rs62685961,rs71770500,rs62715062
rs71735318	12	26084715	26084722	-	CTATCTAT	0	39	rs71735318,rs72134006,rs5797153,rs72141203,rs60047951
rs72134006	12	26084717	26084724	-	ATCTATCT	2	37	rs71735318,rs72134006,rs5797153,rs72141203,rs60047951
rs5797153	12	26084718	26084725	-	TCTATCTA	3	36	rs71735318,rs72134006,rs5797153,rs72141203,rs60047951
rs72141203	12	26084720	26084727	-	TATCTATC	5	34	rs71735318,rs72134006,rs5797153,rs72141203,rs60047951
rs60047951	12	26084722	26084729	-	TCTATCTA	7	32	rs71735318,rs72134006,rs5797153,rs72141203,rs60047951
rs60968887	12	26666682	26666687	-	CACACA	0	24	rs60968887,rs3056894,rs67129272,rs72152516,rs67540476
rs3056894	12	26666683	26666688	-	ACACAC	1	23	rs60968887,rs3056894,rs67129272,rs72152516,rs67540476
rs67129272	12	26666684	26666689	-	CACACA	2	22	rs60968887,rs3056894,rs67129272,rs72152516,rs67540476
rs72152516	12	26666685	26666690	-	ACACAC	3	21	rs60968887,rs3056894,rs67129272,rs72152516,rs67540476
rs67540476	12	26666687	26666692	-	ACACAC	5	19	rs60968887,rs3056894,rs67129272,rs72152516,rs67540476
rs113573004	12	27586440	27586445	-	ACACAC	0	31	rs113573004,rs61284578,rs72009214,rs72195935,rs72014615,rs10572366
rs61284578	12	27586441	27586446	-	CACACA	1	30	rs113573004,rs61284578,rs72009214,rs72195935,rs72014615,rs10572366
rs72009214	12	27586442	27586447	-	ACACAC	2	29	rs113573004,rs61284578,rs72009214,rs72195935,rs72014615,rs10572366
rs72195935	12	27586443	27586448	-	CACACA	3	28	rs113573004,rs61284578,rs72009214,rs72195935,rs72014615,rs10572366
rs72014615	12	27586444	27586449	-	ACACAC	4	27	rs113573004,rs61284578,rs72009214,rs72195935,rs72014615,rs10572366
rs10572366	12	27586445	27586450	-	CACACA	5	26	rs113573004,rs61284578,rs72009214,rs72195935,rs72014615,rs10572366
rs138869908	12	28213528	28213527	TT	-	1	15	rs138869908,rs72379602,rs71931014,rs71895431,rs10635899,rs35912679,rs56294305
rs72379602	12	28213533	28213532	TT	-	6	10	rs138869908,rs72379602,rs71931014,rs71895431,rs10635899,rs35912679,rs56294305
rs71931014	12	28213535	28213534	TT	-	8	8	rs138869908,rs72379602,rs71931014,rs71895431,rs10635899,rs35912679,rs56294305
rs71895431	12	28213536	28213535	TT	-	9	7	rs138869908,rs72379602,rs71931014,rs71895431,rs10635899,rs35912679,rs56294305
rs10635899	12	28213537	28213536	TT	-	10	6	rs138869908,rs72379602,rs71931014,rs71895431,rs10635899,rs35912679,rs56294305
rs35912679	12	28213538	28213537	TT	-	11	5	rs138869908,rs72379602,rs71931014,rs71895431,rs10635899,rs35912679,rs56294305
rs56294305	12	28213543	28213542	TT	-	16	0	rs138869908,rs72379602,rs71931014,rs71895431,rs10635899,rs35912679,rs56294305
rs147738625	12	29675488	29675493	-	TGTGTG	0	27	rs147738625,rs5797326,rs4032988,rs71772151,rs4034168
rs5797326	12	29675490	29675495	-	TGTGTG	2	25	rs147738625,rs5797326,rs4032988,rs71772151,rs4034168
rs4032988	12	29675491	29675496	-	GTGTGT	3	24	rs147738625,rs5797326,rs4032988,rs71772151,rs4034168
rs71772151	12	29675492	29675497	-	TGTGTG	4	23	rs147738625,rs5797326,rs4032988,rs71772151,rs4034168
rs4034168	12	29675493	29675498	-	GTGTGT	5	22	rs147738625,rs5797326,rs4032988,rs71772151,rs4034168
rs67066568	12	33625306	33625313	-	TATCTATC	0	50	rs67066568,rs72003289,rs57827096,rs66889050,rs71914261
rs72003289	12	33625307	33625314	-	ATCTATCT	1	49	rs67066568,rs72003289,rs57827096,rs66889050,rs71914261
rs57827096	12	33625308	33625315	-	TCTATCTA	2	48	rs67066568,rs72003289,rs57827096,rs66889050,rs71914261
rs66889050	12	33625310	33625317	-	TATCTATC	4	46	rs67066568,rs72003289,rs57827096,rs66889050,rs71914261
rs71914261	12	33625312	33625319	-	TCTATCTA	6	44	rs67066568,rs72003289,rs57827096,rs66889050,rs71914261
rs201044527	12	40996741	40996748	-	TATATATA	0	29	rs201044527,rs71999734,rs72441803,rs72169876,rs71078255
rs71999734	12	40996742	40996749	-	ATATATAT	1	28	rs201044527,rs71999734,rs72441803,rs72169876,rs71078255
rs72441803	12	40996743	40996750	-	TATATATA	2	27	rs201044527,rs71999734,rs72441803,rs72169876,rs71078255
rs72169876	12	40996745	40996752	-	TATATATA	4	25	rs201044527,rs71999734,rs72441803,rs72169876,rs71078255
rs71078255	12	40996746	40996753	-	ATATATAT	5	24	rs201044527,rs71999734,rs72441803,rs72169876,rs71078255
rs137998898	12	50733525	50733530	-	ACACAC	0	33	rs137998898,rs72016310,rs10611207,rs71889425,rs71889987
rs72016310	12	50733527	50733532	-	ACACAC	2	31	rs137998898,rs72016310,rs10611207,rs71889425,rs71889987
rs10611207	12	50733528	50733533	-	CACACA	3	30	rs137998898,rs72016310,rs10611207,rs71889425,rs71889987
rs71889425	12	50733529	50733534	-	ACACAC	4	29	rs137998898,rs72016310,rs10611207,rs71889425,rs71889987
rs71889987	12	50733530	50733535	-	CACACA	5	28	rs137998898,rs72016310,rs10611207,rs71889425,rs71889987
rs35526902	12	50761473	50761478	-	CACACA	0	18	rs35526902,rs36217292,rs36221572,rs71736658,rs71698006,rs202043275
rs36217292	12	50761474	50761479	-	ACACAC	1	17	rs35526902,rs36217292,rs36221572,rs71736658,rs71698006,rs202043275
rs36221572	12	50761475	50761480	-	CACACA	2	16	rs35526902,rs36217292,rs36221572,rs71736658,rs71698006,rs202043275
rs71736658	12	50761476	50761481	-	ACACAC	3	15	rs35526902,rs36217292,rs36221572,rs71736658,rs71698006,rs202043275
rs71698006	12	50761477	50761482	-	CACACA	4	14	rs35526902,rs36217292,rs36221572,rs71736658,rs71698006,rs202043275
rs202043275	12	50761491	50761496	-	CACACA	18	0	rs35526902,rs36217292,rs36221572,rs71736658,rs71698006,rs202043275
rs3047749	12	58379085	58379086	-	AT	0	16	rs3047749,rs140177447,rs66744049,rs5798425,rs71894880
rs140177447	12	58379086	58379087	-	TA	1	15	rs3047749,rs140177447,rs66744049,rs5798425,rs71894880
rs66744049	12	58379091	58379092	-	AT	6	10	rs3047749,rs140177447,rs66744049,rs5798425,rs71894880
rs5798425	12	58379092	58379093	-	TA	7	9	rs3047749,rs140177447,rs66744049,rs5798425,rs71894880
rs71894880	12	58379093	58379094	-	AT	8	8	rs3047749,rs140177447,rs66744049,rs5798425,rs71894880
rs71961076	12	58405022	58405027	-	ACACAC	9	11	rs71961076,rs66528844,rs72074255,rs67519292,rs55759963
rs66528844	12	58405023	58405028	-	CACACA	10	10	rs71961076,rs66528844,rs72074255,rs67519292,rs55759963
rs72074255	12	58405024	58405029	-	ACACAC	11	9	rs71961076,rs66528844,rs72074255,rs67519292,rs55759963
rs67519292	12	58405025	58405030	-	CACACA	12	8	rs71961076,rs66528844,rs72074255,rs67519292,rs55759963
rs55759963	12	58405033	58405038	-	CACACA	20	0	rs71961076,rs66528844,rs72074255,rs67519292,rs55759963
rs11351644	12	59435467	59435467	-	T	0	11	rs11351644,rs5798477,rs71773795,rs72319787,rs72304495
rs5798477	12	59435469	59435469	-	T	2	9	rs11351644,rs5798477,rs71773795,rs72319787,rs72304495
rs71773795	12	59435470	59435470	-	T	3	8	rs11351644,rs5798477,rs71773795,rs72319787,rs72304495
rs72319787	12	59435475	59435475	-	T	8	3	rs11351644,rs5798477,rs71773795,rs72319787,rs72304495
rs72304495	12	59435476	59435476	-	T	9	2	rs11351644,rs5798477,rs71773795,rs72319787,rs72304495
rs112904074	12	65929276	65929283	-	CATTCATT	0	31	rs112904074,rs72414266,rs72356605,rs66639129,rs55732989
rs72414266	12	65929277	65929284	-	ATTCATTC	1	30	rs112904074,rs72414266,rs72356605,rs66639129,rs55732989
rs72356605	12	65929279	65929286	-	TCATTCAT	3	28	rs112904074,rs72414266,rs72356605,rs66639129,rs55732989
rs66639129	12	65929281	65929288	-	ATTCATTC	5	26	rs112904074,rs72414266,rs72356605,rs66639129,rs55732989
rs55732989	12	65929283	65929290	-	TCATTCAT	7	24	rs112904074,rs72414266,rs72356605,rs66639129,rs55732989
rs145702445	12	70018435	70018442	-	GTGTGTGT	0	28	rs145702445,rs71942879,rs72226943,rs72426650,rs57722857
rs71942879	12	70018436	70018443	-	TGTGTGTG	1	27	rs145702445,rs71942879,rs72226943,rs72426650,rs57722857
rs72226943	12	70018437	70018444	-	GTGTGTGT	2	26	rs145702445,rs71942879,rs72226943,rs72426650,rs57722857
rs72426650	12	70018438	70018445	-	TGTGTGTG	3	25	rs145702445,rs71942879,rs72226943,rs72426650,rs57722857
rs57722857	12	70018439	70018446	-	GTGTGTGT	4	24	rs145702445,rs71942879,rs72226943,rs72426650,rs57722857
rs150636991	12	70226725	70226732	-	TGTGTGTG	0	35	rs150636991,rs72428011,rs5798958,rs58656452,rs72403783
rs72428011	12	70226726	70226733	-	GTGTGTGT	1	34	rs150636991,rs72428011,rs5798958,rs58656452,rs72403783
rs5798958	12	70226727	70226734	-	TGTGTGTG	2	33	rs150636991,rs72428011,rs5798958,rs58656452,rs72403783
rs58656452	12	70226728	70226735	-	GTGTGTGT	3	32	rs150636991,rs72428011,rs5798958,rs58656452,rs72403783
rs72403783	12	70226732	70226739	-	GTGTGTGT	7	28	rs150636991,rs72428011,rs5798958,rs58656452,rs72403783
rs139560476	12	71942596	71942601	-	ACACAC	0	28	rs139560476,rs71970405,rs71786723,rs72452662,rs71727009
rs71970405	12	71942598	71942603	-	ACACAC	2	26	rs139560476,rs71970405,rs71786723,rs72452662,rs71727009
rs71786723	12	71942599	71942604	-	CACACA	3	25	rs139560476,rs71970405,rs71786723,rs72452662,rs71727009
rs72452662	12	71942600	71942605	-	ACACAC	4	24	rs139560476,rs71970405,rs71786723,rs72452662,rs71727009
rs71727009	12	71942601	71942606	-	CACACA	5	23	rs139560476,rs71970405,rs71786723,rs72452662,rs71727009
rs71661290	12	73854724	73854729	-	TGTGTG	0	23	rs71661290,rs10600015,rs71919145,rs10584865,rs72248427
rs10600015	12	73854725	73854730	-	GTGTGT	1	22	rs71661290,rs10600015,rs71919145,rs10584865,rs72248427
rs71919145	12	73854726	73854731	-	TGTGTG	2	21	rs71661290,rs10600015,rs71919145,rs10584865,rs72248427
rs10584865	12	73854727	73854732	-	GTGTGT	3	20	rs71661290,rs10600015,rs71919145,rs10584865,rs72248427
rs72248427	12	73854729	73854734	-	GTGTGT	5	18	rs71661290,rs10600015,rs71919145,rs10584865,rs72248427
rs67155459	12	74961333	74961338	-	TATCTC	0	43	rs67155459,rs71075979,rs72146459,rs71690833,rs62702560
rs71075979	12	74961334	74961339	-	ATCTCT	1	42	rs67155459,rs71075979,rs72146459,rs71690833,rs62702560
rs72146459	12	74961335	74961340	-	TCTCTA	2	41	rs67155459,rs71075979,rs72146459,rs71690833,rs62702560
rs71690833	12	74961336	74961341	-	CTCTAT	3	40	rs67155459,rs71075979,rs72146459,rs71690833,rs62702560
rs62702560	12	74961337	74961342	-	TCTATC	4	39	rs67155459,rs71075979,rs72146459,rs71690833,rs62702560
rs140562569	12	75034923	75034928	-	AGAGAG	0	25	rs140562569,rs71075986,rs10597905,rs63102060,rs62711860,rs62870562
rs71075986	12	75034924	75034929	-	GAGAGA	1	24	rs140562569,rs71075986,rs10597905,rs63102060,rs62711860,rs62870562
rs10597905	12	75034925	75034930	-	AGAGAG	2	23	rs140562569,rs71075986,rs10597905,rs63102060,rs62711860,rs62870562
rs63102060	12	75034926	75034931	-	GAGAGA	3	22	rs140562569,rs71075986,rs10597905,rs63102060,rs62711860,rs62870562
rs62711860	12	75034927	75034932	-	AGAGAG	4	21	rs140562569,rs71075986,rs10597905,rs63102060,rs62711860,rs62870562
rs62870562	12	75034928	75034933	-	GAGAGA	5	20	rs140562569,rs71075986,rs10597905,rs63102060,rs62711860,rs62870562
rs147989192	12	75469239	75469244	-	ATATAT	0	19	rs147989192,rs5799200,rs62834560,rs5799201,rs5799202,rs72015197
rs5799200	12	75469240	75469245	-	TATATA	1	18	rs147989192,rs5799200,rs62834560,rs5799201,rs5799202,rs72015197
rs62834560	12	75469241	75469246	-	ATATAT	2	17	rs147989192,rs5799200,rs62834560,rs5799201,rs5799202,rs72015197
rs5799201	12	75469242	75469247	-	TATATA	3	16	rs147989192,rs5799200,rs62834560,rs5799201,rs5799202,rs72015197
rs5799202	12	75469243	75469248	-	ATATAT	4	15	rs147989192,rs5799200,rs62834560,rs5799201,rs5799202,rs72015197
rs72015197	12	75469244	75469249	-	TATATA	5	14	rs147989192,rs5799200,rs62834560,rs5799201,rs5799202,rs72015197
rs140805148	12	80702762	80702767	-	GGGAGA	0	25	rs140805148,rs59424577,rs72467318,rs71873673,rs72297342
rs59424577	12	80702763	80702768	-	GGAGAG	1	24	rs140805148,rs59424577,rs72467318,rs71873673,rs72297342
rs72467318	12	80702764	80702769	-	GAGAGG	2	23	rs140805148,rs59424577,rs72467318,rs71873673,rs72297342
rs71873673	12	80702765	80702770	-	AGAGGG	3	22	rs140805148,rs59424577,rs72467318,rs71873673,rs72297342
rs72297342	12	80702766	80702771	-	GAGGGA	4	21	rs140805148,rs59424577,rs72467318,rs71873673,rs72297342
rs149038109	12	85168005	85168010	-	ACACAC	0	25	rs149038109,rs56381049,rs71647371,rs71715850,rs5799704,rs63017961
rs56381049	12	85168006	85168011	-	CACACA	1	24	rs149038109,rs56381049,rs71647371,rs71715850,rs5799704,rs63017961
rs71647371	12	85168007	85168012	-	ACACAC	2	23	rs149038109,rs56381049,rs71647371,rs71715850,rs5799704,rs63017961
rs71715850	12	85168008	85168013	-	CACACA	3	22	rs149038109,rs56381049,rs71647371,rs71715850,rs5799704,rs63017961
rs5799704	12	85168009	85168014	-	ACACAC	4	21	rs149038109,rs56381049,rs71647371,rs71715850,rs5799704,rs63017961
rs63017961	12	85168010	85168015	-	CACACA	5	20	rs149038109,rs56381049,rs71647371,rs71715850,rs5799704,rs63017961
rs3047014	12	86644109	86644116	-	GAGAGAGA	0	34	rs3047014,rs10536851,rs6144793,rs68160741,rs66738211,rs68032343,rs72256128
rs10536851	12	86644110	86644117	-	AGAGAGAG	1	33	rs3047014,rs10536851,rs6144793,rs68160741,rs66738211,rs68032343,rs72256128
rs6144793	12	86644111	86644118	-	GAGAGAGA	2	32	rs3047014,rs10536851,rs6144793,rs68160741,rs66738211,rs68032343,rs72256128
rs68160741	12	86644112	86644119	-	AGAGAGAG	3	31	rs3047014,rs10536851,rs6144793,rs68160741,rs66738211,rs68032343,rs72256128
rs66738211	12	86644113	86644120	-	GAGAGAGA	4	30	rs3047014,rs10536851,rs6144793,rs68160741,rs66738211,rs68032343,rs72256128
rs68032343	12	86644115	86644122	-	GAGAGAGA	6	28	rs3047014,rs10536851,rs6144793,rs68160741,rs66738211,rs68032343,rs72256128
rs72256128	12	86644116	86644123	-	AGAGAGAG	7	27	rs3047014,rs10536851,rs6144793,rs68160741,rs66738211,rs68032343,rs72256128
rs63091261	12	87227949	87227954	-	ATAGAT	0	40	rs63091261,rs71706922,rs71808835,rs71690108,rs71716811
rs71706922	12	87227951	87227956	-	AGATAT	2	38	rs63091261,rs71706922,rs71808835,rs71690108,rs71716811
rs71808835	12	87227952	87227957	-	GATATA	3	37	rs63091261,rs71706922,rs71808835,rs71690108,rs71716811
rs71690108	12	87227953	87227958	-	ATATAG	4	36	rs63091261,rs71706922,rs71808835,rs71690108,rs71716811
rs71716811	12	87227954	87227959	-	TATAGA	5	35	rs63091261,rs71706922,rs71808835,rs71690108,rs71716811
rs63088863	12	88155999	88155999	-/TT	T	0	17	rs63088863,rs63101962,rs11298955,rs63139060,rs56152261
rs63101962	12	88155999	88155999	-/TT	T	0	17	rs63088863,rs63101962,rs11298955,rs63139060,rs56152261
rs11298955	12	88156005	88156005	-/TT	T	6	11	rs63088863,rs63101962,rs11298955,rs63139060,rs56152261
rs63139060	12	88156008	88156008	-/TT	T	9	8	rs63088863,rs63101962,rs11298955,rs63139060,rs56152261
rs56152261	12	88156016	88156016	-/TT	T	17	0	rs63088863,rs63101962,rs11298955,rs63139060,rs56152261
rs36233560	12	88955730	88955734	-	ATCAC	0	16	rs36233560,rs5799869,rs71643964,rs72450250,rs3057319
rs5799869	12	88955731	88955735	-	TCACA	1	15	rs36233560,rs5799869,rs71643964,rs72450250,rs3057319
rs71643964	12	88955732	88955736	-	CACAT	2	14	rs36233560,rs5799869,rs71643964,rs72450250,rs3057319
rs72450250	12	88955733	88955737	-	ACATC	3	13	rs36233560,rs5799869,rs71643964,rs72450250,rs3057319
rs3057319	12	88955734	88955738	-	CATCA	4	12	rs36233560,rs5799869,rs71643964,rs72450250,rs3057319
rs63364360	12	91978337	91978342	-	TATATA	0	34	rs63364360,rs67826431,rs71773812,rs62929860,rs62732963
rs67826431	12	91978338	91978343	-	ATATAT	1	33	rs63364360,rs67826431,rs71773812,rs62929860,rs62732963
rs71773812	12	91978339	91978344	-	TATATA	2	32	rs63364360,rs67826431,rs71773812,rs62929860,rs62732963
rs62929860	12	91978341	91978346	-	TATATA	4	30	rs63364360,rs67826431,rs71773812,rs62929860,rs62732963
rs62732963	12	91978342	91978347	-	ATATAT	5	29	rs63364360,rs67826431,rs71773812,rs62929860,rs62732963
rs138401460	12	92040387	92040392	-	ATATAT	0	20	rs138401460,rs55946507,rs72194812,rs36222691,rs72328207
rs55946507	12	92040389	92040394	-	ATATAT	2	18	rs138401460,rs55946507,rs72194812,rs36222691,rs72328207
rs72194812	12	92040390	92040395	-	TATATA	3	17	rs138401460,rs55946507,rs72194812,rs36222691,rs72328207
rs36222691	12	92040391	92040396	-	ATATAT	4	16	rs138401460,rs55946507,rs72194812,rs36222691,rs72328207
rs72328207	12	92040392	92040397	-	TATATA	5	15	rs138401460,rs55946507,rs72194812,rs36222691,rs72328207
rs138889442	12	94246613	94246618	-	GTGTGT	0	23	rs138889442,rs71960864,rs66510310,rs71932053,rs58175344
rs71960864	12	94246614	94246619	-	TGTGTG	1	22	rs138889442,rs71960864,rs66510310,rs71932053,rs58175344
rs66510310	12	94246615	94246620	-	GTGTGT	2	21	rs138889442,rs71960864,rs66510310,rs71932053,rs58175344
rs71932053	12	94246617	94246622	-	GTGTGT	4	19	rs138889442,rs71960864,rs66510310,rs71932053,rs58175344
rs58175344	12	94246618	94246623	-	TGTGTG	5	18	rs138889442,rs71960864,rs66510310,rs71932053,rs58175344
rs36217391	12	94558438	94558445	-	CACACACA	0	37	rs36217391,rs72036729,rs5800148,rs4024125,rs3060912
rs72036729	12	94558440	94558447	-	CACACACA	2	35	rs36217391,rs72036729,rs5800148,rs4024125,rs3060912
rs5800148	12	94558442	94558449	-	CACACACA	4	33	rs36217391,rs72036729,rs5800148,rs4024125,rs3060912
rs4024125	12	94558443	94558450	-	ACACACAC	5	32	rs36217391,rs72036729,rs5800148,rs4024125,rs3060912
rs3060912	12	94558445	94558452	-	ACACACAC	7	30	rs36217391,rs72036729,rs5800148,rs4024125,rs3060912
rs72455723	12	96463716	96463721	-	ACACAC	0	20	rs72455723,rs61541591,rs63549161,rs67388405,rs63190661
rs61541591	12	96463718	96463723	-	ACACAC	2	18	rs72455723,rs61541591,rs63549161,rs67388405,rs63190661
rs63549161	12	96463719	96463724	-	CACACA	3	17	rs72455723,rs61541591,rs63549161,rs67388405,rs63190661
rs67388405	12	96463720	96463725	-	ACACAC	4	16	rs72455723,rs61541591,rs63549161,rs67388405,rs63190661
rs63190661	12	96463721	96463726	-	CACACA	5	15	rs72455723,rs61541591,rs63549161,rs67388405,rs63190661
rs5800338	12	98473284	98473283	A/AA	-	0	14	rs5800338,rs11392111,rs33964299,rs67760233,rs61110165
rs11392111	12	98473285	98473284	A/AA	-	1	13	rs5800338,rs11392111,rs33964299,rs67760233,rs61110165
rs33964299	12	98473285	98473284	A/AA	-	1	13	rs5800338,rs11392111,rs33964299,rs67760233,rs61110165
rs67760233	12	98473293	98473292	A/AA	-	9	5	rs5800338,rs11392111,rs33964299,rs67760233,rs61110165
rs61110165	12	98473298	98473297	A/AA	-	14	0	rs5800338,rs11392111,rs33964299,rs67760233,rs61110165
rs10668571	12	104025221	104025220	A/AA	-	1	12	rs10668571,rs66910959,rs67048293,rs34866693,rs57213720
rs66910959	12	104025221	104025220	A/AA	-	1	12	rs10668571,rs66910959,rs67048293,rs34866693,rs57213720
rs67048293	12	104025225	104025224	A/AA	-	5	8	rs10668571,rs66910959,rs67048293,rs34866693,rs57213720
rs34866693	12	104025226	104025225	A/AA	-	6	7	rs10668571,rs66910959,rs67048293,rs34866693,rs57213720
rs57213720	12	104025233	104025232	A/AA	-	13	0	rs10668571,rs66910959,rs67048293,rs34866693,rs57213720
rs200403176	12	104038309	104038316	-	AAATAAAT	0	35	rs200403176,rs71912545,rs72043549,rs71097989,rs63097560
rs71912545	12	104038311	104038318	-	ATAAATAA	2	33	rs200403176,rs71912545,rs72043549,rs71097989,rs63097560
rs72043549	12	104038312	104038319	-	TAAATAAA	3	32	rs200403176,rs71912545,rs72043549,rs71097989,rs63097560
rs71097989	12	104038313	104038320	-	AAATAAAT	4	31	rs200403176,rs71912545,rs72043549,rs71097989,rs63097560
rs63097560	12	104038316	104038323	-	TAAATAAA	7	28	rs200403176,rs71912545,rs72043549,rs71097989,rs63097560
rs140486952	12	105155243	105155248	-	ACACAC	0	31	rs140486952,rs72056652,rs5800633,rs71697835,rs5800634
rs72056652	12	105155245	105155250	-	ACACAC	2	29	rs140486952,rs72056652,rs5800633,rs71697835,rs5800634
rs5800633	12	105155246	105155251	-	CACACA	3	28	rs140486952,rs72056652,rs5800633,rs71697835,rs5800634
rs71697835	12	105155247	105155252	-	ACACAC	4	27	rs140486952,rs72056652,rs5800633,rs71697835,rs5800634
rs5800634	12	105155248	105155253	-	CACACA	5	26	rs140486952,rs72056652,rs5800633,rs71697835,rs5800634
rs149586274	12	105260160	105260165	-	ACACAC	0	29	rs149586274,rs71947094,rs72221475,rs72217083,rs57548373
rs71947094	12	105260161	105260166	-	CACACA	1	28	rs149586274,rs71947094,rs72221475,rs72217083,rs57548373
rs72221475	12	105260162	105260167	-	ACACAC	2	27	rs149586274,rs71947094,rs72221475,rs72217083,rs57548373
rs72217083	12	105260163	105260168	-	CACACA	3	26	rs149586274,rs71947094,rs72221475,rs72217083,rs57548373
rs57548373	12	105260165	105260170	-	CACACA	5	24	rs149586274,rs71947094,rs72221475,rs72217083,rs57548373
rs5800705	12	106596158	106596157	AA/AAAA	-	1	10	rs5800705,rs34744431,rs66550743,rs66461577,rs3066391
rs34744431	12	106596158	106596157	AA/AAAA	-	1	10	rs5800705,rs34744431,rs66550743,rs66461577,rs3066391
rs66550743	12	106596160	106596159	AA/AAAA	-	3	8	rs5800705,rs34744431,rs66550743,rs66461577,rs3066391
rs66461577	12	106596161	106596160	AA/AAAA	-	4	7	rs5800705,rs34744431,rs66550743,rs66461577,rs3066391
rs3066391	12	106596168	106596167	AA/AAAA	-	11	0	rs5800705,rs34744431,rs66550743,rs66461577,rs3066391
rs34360011	12	108031564	108031571	-	TGTGTGTG	0	40	rs34360011,rs72269230,rs71878798,rs71984479,rs72430503,rs67471426
rs72269230	12	108031565	108031572	-	GTGTGTGT	1	39	rs34360011,rs72269230,rs71878798,rs71984479,rs72430503,rs67471426
rs71878798	12	108031566	108031573	-	TGTGTGTG	2	38	rs34360011,rs72269230,rs71878798,rs71984479,rs72430503,rs67471426
rs71984479	12	108031567	108031574	-	GTGTGTGT	3	37	rs34360011,rs72269230,rs71878798,rs71984479,rs72430503,rs67471426
rs72430503	12	108031568	108031575	-	TGTGTGTG	4	36	rs34360011,rs72269230,rs71878798,rs71984479,rs72430503,rs67471426
rs67471426	12	108031571	108031578	-	GTGTGTGT	7	33	rs34360011,rs72269230,rs71878798,rs71984479,rs72430503,rs67471426
rs113055851	12	109167134	109167139	-	TGTGTG	0	19	rs113055851,rs56346211,rs10582892,rs72416331,rs10611747,rs72260780
rs56346211	12	109167135	109167140	-	GTGTGT	1	18	rs113055851,rs56346211,rs10582892,rs72416331,rs10611747,rs72260780
rs10582892	12	109167136	109167141	-	TGTGTG	2	17	rs113055851,rs56346211,rs10582892,rs72416331,rs10611747,rs72260780
rs72416331	12	109167137	109167142	-	GTGTGT	3	16	rs113055851,rs56346211,rs10582892,rs72416331,rs10611747,rs72260780
rs10611747	12	109167138	109167143	-	TGTGTG	4	15	rs113055851,rs56346211,rs10582892,rs72416331,rs10611747,rs72260780
rs72260780	12	109167139	109167144	-	GTGTGT	5	14	rs113055851,rs56346211,rs10582892,rs72416331,rs10611747,rs72260780
rs10545297	12	109881161	109881166	-	ACACAC	0	33	rs10545297,rs72113805,rs71958836,rs67286805,rs71893141
rs72113805	12	109881163	109881168	-	ACACAC	2	31	rs10545297,rs72113805,rs71958836,rs67286805,rs71893141
rs71958836	12	109881164	109881169	-	CACACA	3	30	rs10545297,rs72113805,rs71958836,rs67286805,rs71893141
rs67286805	12	109881165	109881170	-	ACACAC	4	29	rs10545297,rs72113805,rs71958836,rs67286805,rs71893141
rs71893141	12	109881166	109881171	-	CACACA	5	28	rs10545297,rs72113805,rs71958836,rs67286805,rs71893141
rs148437252	12	114770322	114770327	-	AGAGAG	0	15	rs148437252,rs72127263,rs5801047,rs10545954,rs72424027,rs71785905,rs199926131
rs72127263	12	114770323	114770328	-	GAGAGA	1	14	rs148437252,rs72127263,rs5801047,rs10545954,rs72424027,rs71785905,rs199926131
rs5801047	12	114770324	114770329	-	AGAGAG	2	13	rs148437252,rs72127263,rs5801047,rs10545954,rs72424027,rs71785905,rs199926131
rs10545954	12	114770325	114770330	-	GAGAGA	3	12	rs148437252,rs72127263,rs5801047,rs10545954,rs72424027,rs71785905,rs199926131
rs72424027	12	114770326	114770331	-	AGAGAG	4	11	rs148437252,rs72127263,rs5801047,rs10545954,rs72424027,rs71785905,rs199926131
rs71785905	12	114770327	114770332	-	GAGAGA	5	10	rs148437252,rs72127263,rs5801047,rs10545954,rs72424027,rs71785905,rs199926131
rs199926131	12	114770337	114770342	-	GAGAGA	15	0	rs148437252,rs72127263,rs5801047,rs10545954,rs72424027,rs71785905,rs199926131
rs71666457	12	114905552	114905559	-	ATATATAT	0	45	rs71666457,rs71833308,rs63294462,rs71683422,rs71683285
rs71833308	12	114905553	114905560	-	TATATATA	1	44	rs71666457,rs71833308,rs63294462,rs71683422,rs71683285
rs63294462	12	114905554	114905561	-	ATATATAT	2	43	rs71666457,rs71833308,rs63294462,rs71683422,rs71683285
rs71683422	12	114905555	114905562	-	TATATATA	3	42	rs71666457,rs71833308,rs63294462,rs71683422,rs71683285
rs71683285	12	114905557	114905564	-	TATATATA	5	40	rs71666457,rs71833308,rs63294462,rs71683422,rs71683285
rs139759014	12	115179367	115179372	-	ACACAC	0	31	rs139759014,rs3070820,rs71871036,rs36233304,rs5801078
rs3070820	12	115179368	115179373	-	CACACA	1	30	rs139759014,rs3070820,rs71871036,rs36233304,rs5801078
rs71871036	12	115179369	115179374	-	ACACAC	2	29	rs139759014,rs3070820,rs71871036,rs36233304,rs5801078
rs36233304	12	115179370	115179375	-	CACACA	3	28	rs139759014,rs3070820,rs71871036,rs36233304,rs5801078
rs5801078	12	115179372	115179377	-	CACACA	5	26	rs139759014,rs3070820,rs71871036,rs36233304,rs5801078
rs71450259	12	118541131	118541135	-	TCGGC	0	12	rs71450259,rs137991960,rs63107260,rs71721398,rs63117562
rs137991960	12	118541132	118541136	-	CGGCT	1	11	rs71450259,rs137991960,rs63107260,rs71721398,rs63117562
rs63107260	12	118541133	118541137	-	GGCTC	2	10	rs71450259,rs137991960,rs63107260,rs71721398,rs63117562
rs71721398	12	118541134	118541138	-	GCTCG	3	9	rs71450259,rs137991960,rs63107260,rs71721398,rs63117562
rs63117562	12	118541135	118541139	-	CTCGG	4	8	rs71450259,rs137991960,rs63107260,rs71721398,rs63117562
rs139893338	12	120212363	120212370	-	TGTGTGTG	0	19	rs139893338,rs10560470,rs71687114,rs3999585,rs5801363
rs10560470	12	120212365	120212372	-	TGTGTGTG	2	17	rs139893338,rs10560470,rs71687114,rs3999585,rs5801363
rs71687114	12	120212366	120212373	-	GTGTGTGT	3	16	rs139893338,rs10560470,rs71687114,rs3999585,rs5801363
rs3999585	12	120212367	120212374	-	TGTGTGTG	4	15	rs139893338,rs10560470,rs71687114,rs3999585,rs5801363
rs5801363	12	120212370	120212377	-	GTGTGTGT	7	12	rs139893338,rs10560470,rs71687114,rs3999585,rs5801363
rs35536836	12	121005140	121005139	A/AA	-	1	11	rs35536836,rs35653734,rs10674135,rs5801393,rs11404978,rs60142817
rs35653734	12	121005140	121005139	A/AA	-	1	11	rs35536836,rs35653734,rs10674135,rs5801393,rs11404978,rs60142817
rs10674135	12	121005141	121005140	A/AA	-	2	10	rs35536836,rs35653734,rs10674135,rs5801393,rs11404978,rs60142817
rs5801393	12	121005142	121005141	A/AA	-	3	9	rs35536836,rs35653734,rs10674135,rs5801393,rs11404978,rs60142817
rs11404978	12	121005143	121005142	A/AA	-	4	8	rs35536836,rs35653734,rs10674135,rs5801393,rs11404978,rs60142817
rs60142817	12	121005151	121005150	A/AA	-	12	0	rs35536836,rs35653734,rs10674135,rs5801393,rs11404978,rs60142817
rs71672563	12	121080800	121080799	AAAAAAAA/AAAAAAAAA	-	1	16	rs71672563,rs10644778,rs62957860,rs63417061,rs55874841
rs10644778	12	121080808	121080807	AAAAAAAA/AAAAAAAAA	-	9	8	rs71672563,rs10644778,rs62957860,rs63417061,rs55874841
rs62957860	12	121080809	121080808	AAAAAAAA/AAAAAAAAA	-	10	7	rs71672563,rs10644778,rs62957860,rs63417061,rs55874841
rs63417061	12	121080810	121080809	AAAAAAAA/AAAAAAAAA	-	11	6	rs71672563,rs10644778,rs62957860,rs63417061,rs55874841
rs55874841	12	121080816	121080815	AAAAAAAA/AAAAAAAAA	-	17	0	rs71672563,rs10644778,rs62957860,rs63417061,rs55874841
rs35823956	12	123934410	123934410	-/AA	A	0	13	rs35823956,rs63510861,rs67540283,rs63293960,rs63303462
rs63510861	12	123934410	123934410	-/AA	A	0	13	rs35823956,rs63510861,rs67540283,rs63293960,rs63303462
rs67540283	12	123934414	123934414	-/AA	A	4	9	rs35823956,rs63510861,rs67540283,rs63293960,rs63303462
rs63293960	12	123934419	123934419	-/AA	A	9	4	rs35823956,rs63510861,rs67540283,rs63293960,rs63303462
rs63303462	12	123934420	123934420	-/AA	A	10	3	rs35823956,rs63510861,rs67540283,rs63293960,rs63303462
rs145775982	12	125252485	125252490	-	AATAAT	0	33	rs145775982,rs71663108,rs71092222,rs3043263,rs72393672
rs71663108	12	125252486	125252491	-	ATAATA	1	32	rs145775982,rs71663108,rs71092222,rs3043263,rs72393672
rs71092222	12	125252488	125252493	-	AATAAT	3	30	rs145775982,rs71663108,rs71092222,rs3043263,rs72393672
rs3043263	12	125252489	125252494	-	ATAATA	4	29	rs145775982,rs71663108,rs71092222,rs3043263,rs72393672
rs72393672	12	125252490	125252495	-	TAATAA	5	28	rs145775982,rs71663108,rs71092222,rs3043263,rs72393672
rs34317983	12	126862144	126862143	A	-	0	19	rs34317983,rs149316893,rs5801658,rs5801659,rs71669010
rs149316893	12	126862145	126862144	A	-	1	18	rs34317983,rs149316893,rs5801658,rs5801659,rs71669010
rs5801658	12	126862153	126862152	A	-	9	10	rs34317983,rs149316893,rs5801658,rs5801659,rs71669010
rs5801659	12	126862154	126862153	A	-	10	9	rs34317983,rs149316893,rs5801658,rs5801659,rs71669010
rs71669010	12	126862155	126862154	A	-	11	8	rs34317983,rs149316893,rs5801658,rs5801659,rs71669010
rs149719452	12	128635537	128635542	-	ATATAT	0	15	rs149719452,rs67641707,rs66770939,rs10543298,rs10550266
rs67641707	12	128635539	128635544	-	ATATAT	2	13	rs149719452,rs67641707,rs66770939,rs10543298,rs10550266
rs66770939	12	128635540	128635545	-	TATATA	3	12	rs149719452,rs67641707,rs66770939,rs10543298,rs10550266
rs10543298	12	128635541	128635546	-	ATATAT	4	11	rs149719452,rs67641707,rs66770939,rs10543298,rs10550266
rs10550266	12	128635542	128635547	-	TATATA	5	10	rs149719452,rs67641707,rs66770939,rs10543298,rs10550266
rs72188900	12	130771989	130771996	-	GTGTGTGT	0	31	rs72188900,rs63434161,rs10578320,rs71818684,rs71774886,rs58789251
rs63434161	12	130771992	130771999	-	TGTGTGTG	3	28	rs72188900,rs63434161,rs10578320,rs71818684,rs71774886,rs58789251
rs10578320	12	130771993	130772000	-	GTGTGTGT	4	27	rs72188900,rs63434161,rs10578320,rs71818684,rs71774886,rs58789251
rs71818684	12	130771994	130772001	-	TGTGTGTG	5	26	rs72188900,rs63434161,rs10578320,rs71818684,rs71774886,rs58789251
rs71774886	12	130771995	130772002	-	GTGTGTGT	6	25	rs72188900,rs63434161,rs10578320,rs71818684,rs71774886,rs58789251
rs58789251	12	130771996	130772003	-	TGTGTGTG	7	24	rs72188900,rs63434161,rs10578320,rs71818684,rs71774886,rs58789251
rs67234245	12	131799106	131799113	-	ATCCATCC	0	25	rs67234245,rs59918582,rs66577702,rs72311711,rs71649865
rs59918582	12	131799107	131799114	-	TCCATCCA	1	24	rs67234245,rs59918582,rs66577702,rs72311711,rs71649865
rs66577702	12	131799109	131799116	-	CATCCATC	3	22	rs67234245,rs59918582,rs66577702,rs72311711,rs71649865
rs72311711	12	131799111	131799118	-	TCCATCCA	5	20	rs67234245,rs59918582,rs66577702,rs72311711,rs71649865
rs71649865	12	131799113	131799120	-	CATCCATC	7	18	rs67234245,rs59918582,rs66577702,rs72311711,rs71649865
rs71963414	12	133546132	133546131	A	-	1	11	rs71963414,rs142965702,rs72445503,rs35983995,rs199513691
rs142965702	12	133546132	133546131	A	-	1	11	rs71963414,rs142965702,rs72445503,rs35983995,rs199513691
rs72445503	12	133546140	133546139	A	-	9	3	rs71963414,rs142965702,rs72445503,rs35983995,rs199513691
rs35983995	12	133546143	133546142	A	-	12	0	rs71963414,rs142965702,rs72445503,rs35983995,rs199513691
rs199513691	12	133546143	133546142	A	-	12	0	rs71963414,rs142965702,rs72445503,rs35983995,rs199513691
rs75476927	12	133568234	133568233	A	-	0	10	rs75476927,rs142346570,rs145202916,rs72528839,rs35820063
rs142346570	12	133568234	133568233	A	-	0	10	rs75476927,rs142346570,rs145202916,rs72528839,rs35820063
rs145202916	12	133568235	133568234	A	-	1	9	rs75476927,rs142346570,rs145202916,rs72528839,rs35820063
rs72528839	12	133568243	133568242	A	-	9	1	rs75476927,rs142346570,rs145202916,rs72528839,rs35820063
rs35820063	12	133568244	133568243	A	-	10	0	rs75476927,rs142346570,rs145202916,rs72528839,rs35820063
rs146150128	12	133592995	133592994	TT	-	1	16	rs146150128,rs10672121,rs72155694,rs10672122,rs33970777,rs34682693
rs10672121	12	133593000	133592999	TT	-	6	11	rs146150128,rs10672121,rs72155694,rs10672122,rs33970777,rs34682693
rs72155694	12	133593001	133593000	TT	-	7	10	rs146150128,rs10672121,rs72155694,rs10672122,rs33970777,rs34682693
rs10672122	12	133593003	133593002	TT	-	9	8	rs146150128,rs10672121,rs72155694,rs10672122,rs33970777,rs34682693
rs33970777	12	133593004	133593003	TT	-	10	7	rs146150128,rs10672121,rs72155694,rs10672122,rs33970777,rs34682693
rs34682693	12	133593011	133593010	TT	-	17	0	rs146150128,rs10672121,rs72155694,rs10672122,rs33970777,rs34682693
rs140828862	12	133620904	133620904	-	T	0	16	rs140828862,rs67639660,rs71726205,rs71683231,rs67385050
rs67639660	12	133620909	133620909	-	T	5	11	rs140828862,rs67639660,rs71726205,rs71683231,rs67385050
rs71726205	12	133620910	133620910	-	T	6	10	rs140828862,rs67639660,rs71726205,rs71683231,rs67385050
rs71683231	12	133620912	133620912	-	T	8	8	rs140828862,rs67639660,rs71726205,rs71683231,rs67385050
rs67385050	12	133620914	133620914	-	T	10	6	rs140828862,rs67639660,rs71726205,rs71683231,rs67385050
rs112541468	12	133627699	133627698	T	-	0	11	rs112541468,rs72186438,rs71803380,rs71768754,rs71825223,rs200326066
rs72186438	12	133627702	133627701	T	-	3	8	rs112541468,rs72186438,rs71803380,rs71768754,rs71825223,rs200326066
rs71803380	12	133627703	133627702	T	-	4	7	rs112541468,rs72186438,rs71803380,rs71768754,rs71825223,rs200326066
rs71768754	12	133627709	133627708	T	-	10	1	rs112541468,rs72186438,rs71803380,rs71768754,rs71825223,rs200326066
rs71825223	12	133627710	133627709	T	-	11	0	rs112541468,rs72186438,rs71803380,rs71768754,rs71825223,rs200326066
rs200326066	12	133627710	133627709	T	-	11	0	rs112541468,rs72186438,rs71803380,rs71768754,rs71825223,rs200326066
rs67935416	12	133654029	133654028	T	-	1	13	rs67935416,rs148178382,rs66686677,rs72325392,rs35443794,rs201864977
rs148178382	12	133654029	133654028	T	-	1	13	rs67935416,rs148178382,rs66686677,rs72325392,rs35443794,rs201864977
rs66686677	12	133654038	133654037	T	-	10	4	rs67935416,rs148178382,rs66686677,rs72325392,rs35443794,rs201864977
rs72325392	12	133654040	133654039	T	-	12	2	rs67935416,rs148178382,rs66686677,rs72325392,rs35443794,rs201864977
rs35443794	12	133654042	133654041	T	-	14	0	rs67935416,rs148178382,rs66686677,rs72325392,rs35443794,rs201864977
rs201864977	12	133654042	133654041	T	-	14	0	rs67935416,rs148178382,rs66686677,rs72325392,rs35443794,rs201864977
rs113024727	12	133664111	133664110	A	-	0	11	rs113024727,rs139866885,rs71794196,rs34656142,rs200254054
rs139866885	12	133664112	133664111	A	-	1	10	rs113024727,rs139866885,rs71794196,rs34656142,rs200254054
rs71794196	12	133664121	133664120	A	-	10	1	rs113024727,rs139866885,rs71794196,rs34656142,rs200254054
rs34656142	12	133664122	133664121	A	-	11	0	rs113024727,rs139866885,rs71794196,rs34656142,rs200254054
rs200254054	12	133664122	133664121	A	-	11	0	rs113024727,rs139866885,rs71794196,rs34656142,rs200254054
rs63315560	12	133679338	133679337	AAA	-	1	13	rs63315560,rs150988045,rs71752973,rs66625568,rs71702821,rs67133278
rs150988045	12	133679338	133679337	AAA	-	1	13	rs63315560,rs150988045,rs71752973,rs66625568,rs71702821,rs67133278
rs71752973	12	133679346	133679345	AAA	-	9	5	rs63315560,rs150988045,rs71752973,rs66625568,rs71702821,rs67133278
rs66625568	12	133679347	133679346	AAA	-	10	4	rs63315560,rs150988045,rs71752973,rs66625568,rs71702821,rs67133278
rs71702821	12	133679348	133679347	AAA	-	11	3	rs63315560,rs150988045,rs71752973,rs66625568,rs71702821,rs67133278
rs67133278	12	133679349	133679348	AAA	-	12	2	rs63315560,rs150988045,rs71752973,rs66625568,rs71702821,rs67133278
rs140868156	12	133680941	133680940	T	-	0	15	rs140868156,rs63541363,rs140231137,rs71750922,rs71806310,rs66487455,rs71700722,rs34193332
rs63541363	12	133680942	133680941	T	-	1	14	rs140868156,rs63541363,rs140231137,rs71750922,rs71806310,rs66487455,rs71700722,rs34193332
rs140231137	12	133680942	133680941	T	-	1	14	rs140868156,rs63541363,rs140231137,rs71750922,rs71806310,rs66487455,rs71700722,rs34193332
rs71750922	12	133680946	133680945	T	-	5	10	rs140868156,rs63541363,rs140231137,rs71750922,rs71806310,rs66487455,rs71700722,rs34193332
rs71806310	12	133680947	133680946	T	-	6	9	rs140868156,rs63541363,rs140231137,rs71750922,rs71806310,rs66487455,rs71700722,rs34193332
rs66487455	12	133680950	133680949	T	-	9	6	rs140868156,rs63541363,rs140231137,rs71750922,rs71806310,rs66487455,rs71700722,rs34193332
rs71700722	12	133680953	133680952	T	-	12	3	rs140868156,rs63541363,rs140231137,rs71750922,rs71806310,rs66487455,rs71700722,rs34193332
rs34193332	12	133680956	133680955	T	-	15	0	rs140868156,rs63541363,rs140231137,rs71750922,rs71806310,rs66487455,rs71700722,rs34193332
rs138555514	13	20494877	20494884	-	TGTATGTA	0	33	rs138555514,rs67135831,rs72251301,rs67861714,rs72192333
rs67135831	13	20494878	20494885	-	GTATGTAT	1	32	rs138555514,rs67135831,rs72251301,rs67861714,rs72192333
rs72251301	13	20494880	20494887	-	ATGTATGT	3	30	rs138555514,rs67135831,rs72251301,rs67861714,rs72192333
rs67861714	13	20494881	20494888	-	TGTATGTA	4	29	rs138555514,rs67135831,rs72251301,rs67861714,rs72192333
rs72192333	13	20494884	20494891	-	ATGTATGT	7	26	rs138555514,rs67135831,rs72251301,rs67861714,rs72192333
rs71662074	13	23565833	23565840	-	TATATATA	0	19	rs71662074,rs72396618,rs72093801,rs10557268,rs67903701
rs72396618	13	23565834	23565841	-	ATATATAT	1	18	rs71662074,rs72396618,rs72093801,rs10557268,rs67903701
rs72093801	13	23565835	23565842	-	TATATATA	2	17	rs71662074,rs72396618,rs72093801,rs10557268,rs67903701
rs10557268	13	23565836	23565843	-	ATATATAT	3	16	rs71662074,rs72396618,rs72093801,rs10557268,rs67903701
rs67903701	13	23565837	23565844	-	TATATATA	4	15	rs71662074,rs72396618,rs72093801,rs10557268,rs67903701
rs10581110	13	24345670	24345675	-	ACACAC	0	33	rs10581110,rs5802252,rs60177428,rs72413448,rs3077653
rs5802252	13	24345672	24345677	-	ACACAC	2	31	rs10581110,rs5802252,rs60177428,rs72413448,rs3077653
rs60177428	13	24345673	24345678	-	CACACA	3	30	rs10581110,rs5802252,rs60177428,rs72413448,rs3077653
rs72413448	13	24345674	24345679	-	ACACAC	4	29	rs10581110,rs5802252,rs60177428,rs72413448,rs3077653
rs3077653	13	24345675	24345680	-	CACACA	5	28	rs10581110,rs5802252,rs60177428,rs72413448,rs3077653
rs59421852	13	25799450	25799455	-	ACACAC	0	36	rs59421852,rs36231928,rs71920700,rs5802320,rs71677667
rs36231928	13	25799452	25799457	-	ACACAC	2	34	rs59421852,rs36231928,rs71920700,rs5802320,rs71677667
rs71920700	13	25799453	25799458	-	CACACA	3	33	rs59421852,rs36231928,rs71920700,rs5802320,rs71677667
rs5802320	13	25799454	25799459	-	ACACAC	4	32	rs59421852,rs36231928,rs71920700,rs5802320,rs71677667
rs71677667	13	25799455	25799460	-	CACACA	5	31	rs59421852,rs36231928,rs71920700,rs5802320,rs71677667
rs139589900	13	26910058	26910063	-	AACAAC	0	28	rs139589900,rs72337791,rs72384459,rs71080255,rs71899108
rs72337791	13	26910059	26910064	-	ACAACA	1	27	rs139589900,rs72337791,rs72384459,rs71080255,rs71899108
rs72384459	13	26910060	26910065	-	CAACAA	2	26	rs139589900,rs72337791,rs72384459,rs71080255,rs71899108
rs71080255	13	26910062	26910067	-	ACAACA	4	24	rs139589900,rs72337791,rs72384459,rs71080255,rs71899108
rs71899108	13	26910063	26910068	-	CAACAA	5	23	rs139589900,rs72337791,rs72384459,rs71080255,rs71899108
rs200059644	13	28209834	28209841	-	TATATATA	0	22	rs200059644,rs5802436,rs72214648,rs72152458,rs3081355
rs5802436	13	28209836	28209843	-	TATATATA	2	20	rs200059644,rs5802436,rs72214648,rs72152458,rs3081355
rs72214648	13	28209837	28209844	-	ATATATAT	3	19	rs200059644,rs5802436,rs72214648,rs72152458,rs3081355
rs72152458	13	28209838	28209845	-	TATATATA	4	18	rs200059644,rs5802436,rs72214648,rs72152458,rs3081355
rs3081355	13	28209840	28209847	-	TATATATA	6	16	rs200059644,rs5802436,rs72214648,rs72152458,rs3081355
rs200323060	13	29507256	29507263	-	ACACACAC	0	37	rs200323060,rs71716514,rs72442027,rs71894333,rs61099976
rs71716514	13	29507257	29507264	-	CACACACA	1	36	rs200323060,rs71716514,rs72442027,rs71894333,rs61099976
rs72442027	13	29507258	29507265	-	ACACACAC	2	35	rs200323060,rs71716514,rs72442027,rs71894333,rs61099976
rs71894333	13	29507259	29507266	-	CACACACA	3	34	rs200323060,rs71716514,rs72442027,rs71894333,rs61099976
rs61099976	13	29507261	29507268	-	CACACACA	5	32	rs200323060,rs71716514,rs72442027,rs71894333,rs61099976
rs139685203	13	29520410	29520415	-	GTGTGT	0	27	rs139685203,rs58873985,rs71782758,rs66808657,rs71712735,rs71669489
rs58873985	13	29520411	29520416	-	TGTGTG	1	26	rs139685203,rs58873985,rs71782758,rs66808657,rs71712735,rs71669489
rs71782758	13	29520412	29520417	-	GTGTGT	2	25	rs139685203,rs58873985,rs71782758,rs66808657,rs71712735,rs71669489
rs66808657	13	29520413	29520418	-	TGTGTG	3	24	rs139685203,rs58873985,rs71782758,rs66808657,rs71712735,rs71669489
rs71712735	13	29520414	29520419	-	GTGTGT	4	23	rs139685203,rs58873985,rs71782758,rs66808657,rs71712735,rs71669489
rs71669489	13	29520415	29520420	-	TGTGTG	5	22	rs139685203,rs58873985,rs71782758,rs66808657,rs71712735,rs71669489
rs67525033	13	29979882	29979881	T/TT	-	1	14	rs67525033,rs68030858,rs67851573,rs66695237,rs58779527
rs68030858	13	29979882	29979881	T/TT	-	1	14	rs67525033,rs68030858,rs67851573,rs66695237,rs58779527
rs67851573	13	29979887	29979886	T/TT	-	6	9	rs67525033,rs68030858,rs67851573,rs66695237,rs58779527
rs66695237	13	29979889	29979888	T/TT	-	8	7	rs67525033,rs68030858,rs67851573,rs66695237,rs58779527
rs58779527	13	29979896	29979895	T/TT	-	15	0	rs67525033,rs68030858,rs67851573,rs66695237,rs58779527
rs200138567	13	31528415	31528422	-	ACACACAC	0	35	rs200138567,rs71784773,rs71796102,rs56673678,rs72040154
rs71784773	13	31528416	31528423	-	CACACACA	1	34	rs200138567,rs71784773,rs71796102,rs56673678,rs72040154
rs71796102	13	31528417	31528424	-	ACACACAC	2	33	rs200138567,rs71784773,rs71796102,rs56673678,rs72040154
rs56673678	13	31528418	31528425	-	CACACACA	3	32	rs200138567,rs71784773,rs71796102,rs56673678,rs72040154
rs72040154	13	31528419	31528426	-	ACACACAC	4	31	rs200138567,rs71784773,rs71796102,rs56673678,rs72040154
rs68071294	13	32449649	32449656	-	GTGTGTGT	0	28	rs68071294,rs71686795,rs72404744,rs67915413,rs66516511
rs71686795	13	32449650	32449657	-	TGTGTGTG	1	27	rs68071294,rs71686795,rs72404744,rs67915413,rs66516511
rs72404744	13	32449651	32449658	-	GTGTGTGT	2	26	rs68071294,rs71686795,rs72404744,rs67915413,rs66516511
rs67915413	13	32449652	32449659	-	TGTGTGTG	3	25	rs68071294,rs71686795,rs72404744,rs67915413,rs66516511
rs66516511	13	32449653	32449660	-	GTGTGTGT	4	24	rs68071294,rs71686795,rs72404744,rs67915413,rs66516511
rs10649013	13	34724839	34724838	T/TT	-	0	11	rs10649013,rs67123252,rs67571651,rs66475984,rs10686198
rs67123252	13	34724840	34724839	T/TT	-	1	10	rs10649013,rs67123252,rs67571651,rs66475984,rs10686198
rs67571651	13	34724840	34724839	T/TT	-	1	10	rs10649013,rs67123252,rs67571651,rs66475984,rs10686198
rs66475984	13	34724849	34724848	T/TT	-	10	1	rs10649013,rs67123252,rs67571651,rs66475984,rs10686198
rs10686198	13	34724850	34724849	T/TT	-	11	0	rs10649013,rs67123252,rs67571651,rs66475984,rs10686198
rs148039688	13	35052049	35052054	-	CACACA	0	26	rs148039688,rs61390156,rs3076042,rs71817410,rs71978125
rs61390156	13	35052051	35052056	-	CACACA	2	24	rs148039688,rs61390156,rs3076042,rs71817410,rs71978125
rs3076042	13	35052052	35052057	-	ACACAC	3	23	rs148039688,rs61390156,rs3076042,rs71817410,rs71978125
rs71817410	13	35052053	35052058	-	CACACA	4	22	rs148039688,rs61390156,rs3076042,rs71817410,rs71978125
rs71978125	13	35052054	35052059	-	ACACAC	5	21	rs148039688,rs61390156,rs3076042,rs71817410,rs71978125
rs71805686	13	37301246	37301251	-	GTGTGT	1	35	rs71805686,rs71805224,rs71740039,rs10581904,rs71945541
rs71805224	13	37301247	37301252	-	TGTGTG	2	34	rs71805686,rs71805224,rs71740039,rs10581904,rs71945541
rs71740039	13	37301248	37301253	-	GTGTGT	3	33	rs71805686,rs71805224,rs71740039,rs10581904,rs71945541
rs10581904	13	37301249	37301254	-	TGTGTG	4	32	rs71805686,rs71805224,rs71740039,rs10581904,rs71945541
rs71945541	13	37301250	37301255	-	GTGTGT	5	31	rs71805686,rs71805224,rs71740039,rs10581904,rs71945541
rs67303852	13	38738618	38738625	-	TAGATAGA	0	46	rs67303852,rs71743655,rs68134268,rs10549481,rs55760150
rs71743655	13	38738619	38738626	-	AGATAGAT	1	45	rs67303852,rs71743655,rs68134268,rs10549481,rs55760150
rs68134268	13	38738620	38738627	-	GATAGATA	2	44	rs67303852,rs71743655,rs68134268,rs10549481,rs55760150
rs10549481	13	38738622	38738629	-	TAGATAGA	4	42	rs67303852,rs71743655,rs68134268,rs10549481,rs55760150
rs55760150	13	38738624	38738631	-	GATAGATA	6	40	rs67303852,rs71743655,rs68134268,rs10549481,rs55760150
rs62856861	13	39110617	39110622	-	ATATAT	0	22	rs62856861,rs66859726,rs5802947,rs71957123,rs56276453,rs3058207
rs66859726	13	39110618	39110623	-	TATATA	1	21	rs62856861,rs66859726,rs5802947,rs71957123,rs56276453,rs3058207
rs5802947	13	39110619	39110624	-	ATATAT	2	20	rs62856861,rs66859726,rs5802947,rs71957123,rs56276453,rs3058207
rs71957123	13	39110620	39110625	-	TATATA	3	19	rs62856861,rs66859726,rs5802947,rs71957123,rs56276453,rs3058207
rs56276453	13	39110621	39110626	-	ATATAT	4	18	rs62856861,rs66859726,rs5802947,rs71957123,rs56276453,rs3058207
rs3058207	13	39110622	39110627	-	TATATA	5	17	rs62856861,rs66859726,rs5802947,rs71957123,rs56276453,rs3058207
rs145890219	13	40975973	40975978	-	TCTCTC	0	25	rs145890219,rs56312329,rs71703291,rs72219343,rs71994071,rs71782491
rs56312329	13	40975974	40975979	-	CTCTCT	1	24	rs145890219,rs56312329,rs71703291,rs72219343,rs71994071,rs71782491
rs71703291	13	40975975	40975980	-	TCTCTC	2	23	rs145890219,rs56312329,rs71703291,rs72219343,rs71994071,rs71782491
rs72219343	13	40975976	40975981	-	CTCTCT	3	22	rs145890219,rs56312329,rs71703291,rs72219343,rs71994071,rs71782491
rs71994071	13	40975977	40975982	-	TCTCTC	4	21	rs145890219,rs56312329,rs71703291,rs72219343,rs71994071,rs71782491
rs71782491	13	40975978	40975983	-	CTCTCT	5	20	rs145890219,rs56312329,rs71703291,rs72219343,rs71994071,rs71782491
rs72088427	13	43681661	43681666	-	ACACAC	0	26	rs72088427,rs57085120,rs71918279,rs71687586,rs71883560
rs57085120	13	43681663	43681668	-	ACACAC	2	24	rs72088427,rs57085120,rs71918279,rs71687586,rs71883560
rs71918279	13	43681664	43681669	-	CACACA	3	23	rs72088427,rs57085120,rs71918279,rs71687586,rs71883560
rs71687586	13	43681665	43681670	-	ACACAC	4	22	rs72088427,rs57085120,rs71918279,rs71687586,rs71883560
rs71883560	13	43681666	43681671	-	CACACA	5	21	rs72088427,rs57085120,rs71918279,rs71687586,rs71883560
rs10644518	13	44142826	44142825	T/TT	-	1	12	rs10644518,rs34286295,rs67335244,rs67843189,rs5803188
rs34286295	13	44142826	44142825	T/TT	-	1	12	rs10644518,rs34286295,rs67335244,rs67843189,rs5803188
rs67335244	13	44142828	44142827	T/TT	-	3	10	rs10644518,rs34286295,rs67335244,rs67843189,rs5803188
rs67843189	13	44142831	44142830	T/TT	-	6	7	rs10644518,rs34286295,rs67335244,rs67843189,rs5803188
rs5803188	13	44142838	44142837	T/TT	-	13	0	rs10644518,rs34286295,rs67335244,rs67843189,rs5803188
rs72422625	13	44692731	44692736	-	ACACAC	0	28	rs72422625,rs72427893,rs72211638,rs67684246,rs72366603
rs72427893	13	44692732	44692737	-	CACACA	1	27	rs72422625,rs72427893,rs72211638,rs67684246,rs72366603
rs72211638	13	44692733	44692738	-	ACACAC	2	26	rs72422625,rs72427893,rs72211638,rs67684246,rs72366603
rs67684246	13	44692735	44692740	-	ACACAC	4	24	rs72422625,rs72427893,rs72211638,rs67684246,rs72366603
rs72366603	13	44692736	44692741	-	CACACA	5	23	rs72422625,rs72427893,rs72211638,rs67684246,rs72366603
rs71759959	13	47783989	47783994	-	TGTGTG	0	40	rs71759959,rs71184484,rs72086087,rs67815024,rs61150151,rs66736333
rs71184484	13	47783990	47783995	-	GTGTGT	1	39	rs71759959,rs71184484,rs72086087,rs67815024,rs61150151,rs66736333
rs72086087	13	47783991	47783996	-	TGTGTG	2	38	rs71759959,rs71184484,rs72086087,rs67815024,rs61150151,rs66736333
rs67815024	13	47783992	47783997	-	GTGTGT	3	37	rs71759959,rs71184484,rs72086087,rs67815024,rs61150151,rs66736333
rs61150151	13	47783993	47783998	-	TGTGTG	4	36	rs71759959,rs71184484,rs72086087,rs67815024,rs61150151,rs66736333
rs66736333	13	47783994	47783999	-	GTGTGT	5	35	rs71759959,rs71184484,rs72086087,rs67815024,rs61150151,rs66736333
rs201263831	13	54061973	54061980	-	ATCTATCT	0	46	rs201263831,rs71802751,rs66481969,rs71996789,rs71784026
rs71802751	13	54061974	54061981	-	TCTATCTA	1	45	rs201263831,rs71802751,rs66481969,rs71996789,rs71784026
rs66481969	13	54061976	54061983	-	TATCTATC	3	43	rs201263831,rs71802751,rs66481969,rs71996789,rs71784026
rs71996789	13	54061977	54061984	-	ATCTATCT	4	42	rs201263831,rs71802751,rs66481969,rs71996789,rs71784026
rs71784026	13	54061979	54061986	-	CTATCTAT	6	40	rs201263831,rs71802751,rs66481969,rs71996789,rs71784026
rs36213656	13	54532780	54532787	-	TGTCTGTC	0	21	rs36213656,rs71780542,rs11277661,rs71842320,rs199937727
rs71780542	13	54532781	54532788	-	GTCTGTCT	1	20	rs36213656,rs71780542,rs11277661,rs71842320,rs199937727
rs11277661	13	54532783	54532790	-	CTGTCTGT	3	18	rs36213656,rs71780542,rs11277661,rs71842320,rs199937727
rs71842320	13	54532784	54532791	-	TGTCTGTC	4	17	rs36213656,rs71780542,rs11277661,rs71842320,rs199937727
rs199937727	13	54532798	54532805	-	TCTGTCTG	18	3	rs36213656,rs71780542,rs11277661,rs71842320,rs199937727
rs66918119	13	56318088	56318095	-	ATATATAT	0	16	rs66918119,rs71776669,rs72296755,rs71770508,rs10557751,rs10608780
rs71776669	13	56318089	56318096	-	TATATATA	1	15	rs66918119,rs71776669,rs72296755,rs71770508,rs10557751,rs10608780
rs72296755	13	56318090	56318097	-	ATATATAT	2	14	rs66918119,rs71776669,rs72296755,rs71770508,rs10557751,rs10608780
rs71770508	13	56318091	56318098	-	TATATATA	3	13	rs66918119,rs71776669,rs72296755,rs71770508,rs10557751,rs10608780
rs10557751	13	56318092	56318099	-	ATATATAT	4	12	rs66918119,rs71776669,rs72296755,rs71770508,rs10557751,rs10608780
rs10608780	13	56318093	56318100	-	TATATATA	5	11	rs66918119,rs71776669,rs72296755,rs71770508,rs10557751,rs10608780
rs58729580	13	57358801	57358806	-	TATATA	0	24	rs58729580,rs66466948,rs10553773,rs57855400,rs72065469
rs66466948	13	57358802	57358807	-	ATATAT	1	23	rs58729580,rs66466948,rs10553773,rs57855400,rs72065469
rs10553773	13	57358804	57358809	-	ATATAT	3	21	rs58729580,rs66466948,rs10553773,rs57855400,rs72065469
rs57855400	13	57358805	57358810	-	TATATA	4	20	rs58729580,rs66466948,rs10553773,rs57855400,rs72065469
rs72065469	13	57358806	57358811	-	ATATAT	5	19	rs58729580,rs66466948,rs10553773,rs57855400,rs72065469
rs11370165	13	57793457	57793456	T/TT	-	1	19	rs11370165,rs72043176,rs67330743,rs66603922,rs11412040
rs72043176	13	57793457	57793456	T/TT	-	1	19	rs11370165,rs72043176,rs67330743,rs66603922,rs11412040
rs67330743	13	57793467	57793466	T/TT	-	11	9	rs11370165,rs72043176,rs67330743,rs66603922,rs11412040
rs66603922	13	57793468	57793467	T/TT	-	12	8	rs11370165,rs72043176,rs67330743,rs66603922,rs11412040
rs11412040	13	57793476	57793475	T/TT	-	20	0	rs11370165,rs72043176,rs67330743,rs66603922,rs11412040
rs71905185	13	58779450	58779457	-	TAGATAGA	0	30	rs71905185,rs10569737,rs67407759,rs71640180,rs72124171
rs10569737	13	58779452	58779459	-	GATAGATA	2	28	rs71905185,rs10569737,rs67407759,rs71640180,rs72124171
rs67407759	13	58779453	58779460	-	ATAGATAG	3	27	rs71905185,rs10569737,rs67407759,rs71640180,rs72124171
rs71640180	13	58779454	58779461	-	TAGATAGA	4	26	rs71905185,rs10569737,rs67407759,rs71640180,rs72124171
rs72124171	13	58779455	58779462	-	AGATAGAT	5	25	rs71905185,rs10569737,rs67407759,rs71640180,rs72124171
rs61076498	13	59109433	59109438	-	ACACAC	0	36	rs61076498,rs72038918,rs67652410,rs5803886,rs71702772
rs72038918	13	59109434	59109439	-	CACACA	1	35	rs61076498,rs72038918,rs67652410,rs5803886,rs71702772
rs67652410	13	59109435	59109440	-	ACACAC	2	34	rs61076498,rs72038918,rs67652410,rs5803886,rs71702772
rs5803886	13	59109436	59109441	-	CACACA	3	33	rs61076498,rs72038918,rs67652410,rs5803886,rs71702772
rs71702772	13	59109437	59109442	-	ACACAC	4	32	rs61076498,rs72038918,rs67652410,rs5803886,rs71702772
rs72356315	13	59573503	59573508	-	ACACAC	0	37	rs72356315,rs71086243,rs4055609,rs66648644,rs72390330
rs71086243	13	59573504	59573509	-	CACACA	1	36	rs72356315,rs71086243,rs4055609,rs66648644,rs72390330
rs4055609	13	59573505	59573510	-	ACACAC	2	35	rs72356315,rs71086243,rs4055609,rs66648644,rs72390330
rs66648644	13	59573506	59573511	-	CACACA	3	34	rs72356315,rs71086243,rs4055609,rs66648644,rs72390330
rs72390330	13	59573507	59573512	-	ACACAC	4	33	rs72356315,rs71086243,rs4055609,rs66648644,rs72390330
rs113533764	13	59579566	59579571	-	ACACAC	0	25	rs113533764,rs71086246,rs66483123,rs71852541,rs72264885,rs67056988
rs71086246	13	59579567	59579572	-	CACACA	1	24	rs113533764,rs71086246,rs66483123,rs71852541,rs72264885,rs67056988
rs66483123	13	59579568	59579573	-	ACACAC	2	23	rs113533764,rs71086246,rs66483123,rs71852541,rs72264885,rs67056988
rs71852541	13	59579569	59579574	-	CACACA	3	22	rs113533764,rs71086246,rs66483123,rs71852541,rs72264885,rs67056988
rs72264885	13	59579570	59579575	-	ACACAC	4	21	rs113533764,rs71086246,rs66483123,rs71852541,rs72264885,rs67056988
rs67056988	13	59579571	59579576	-	CACACA	5	20	rs113533764,rs71086246,rs66483123,rs71852541,rs72264885,rs67056988
rs150547854	13	60863130	60863137	-	ACACACAC	0	38	rs150547854,rs72527682,rs71986082,rs71819759,rs55779623
rs72527682	13	60863131	60863138	-	CACACACA	1	37	rs150547854,rs72527682,rs71986082,rs71819759,rs55779623
rs71986082	13	60863132	60863139	-	ACACACAC	2	36	rs150547854,rs72527682,rs71986082,rs71819759,rs55779623
rs71819759	13	60863134	60863141	-	ACACACAC	4	34	rs150547854,rs72527682,rs71986082,rs71819759,rs55779623
rs55779623	13	60863136	60863143	-	ACACACAC	6	32	rs150547854,rs72527682,rs71986082,rs71819759,rs55779623
rs5804026	13	61532474	61532479	-	GCTAGG	0	17	rs5804026,rs11279702,rs68069131,rs11279698,rs56912421
rs11279702	13	61532475	61532480	-	CTAGGG	1	16	rs5804026,rs11279702,rs68069131,rs11279698,rs56912421
rs68069131	13	61532476	61532481	-	TAGGGC	2	15	rs5804026,rs11279702,rs68069131,rs11279698,rs56912421
rs11279698	13	61532477	61532482	-	AGGGCT	3	14	rs5804026,rs11279702,rs68069131,rs11279698,rs56912421
rs56912421	13	61532479	61532484	-	GGCTAG	5	12	rs5804026,rs11279702,rs68069131,rs11279698,rs56912421
rs72093895	13	66457237	66457244	-	TATATATA	0	23	rs72093895,rs71673256,rs71931392,rs71863485,rs71106935
rs71673256	13	66457239	66457246	-	TATATATA	2	21	rs72093895,rs71673256,rs71931392,rs71863485,rs71106935
rs71931392	13	66457240	66457247	-	ATATATAT	3	20	rs72093895,rs71673256,rs71931392,rs71863485,rs71106935
rs71863485	13	66457241	66457248	-	TATATATA	4	19	rs72093895,rs71673256,rs71931392,rs71863485,rs71106935
rs71106935	13	66457244	66457251	-	ATATATAT	7	16	rs72093895,rs71673256,rs71931392,rs71863485,rs71106935
rs146331992	13	67696905	67696910	-	AATAAT	0	33	rs146331992,rs67949301,rs56039213,rs71827267,rs71643862
rs67949301	13	67696907	67696912	-	TAATAA	2	31	rs146331992,rs67949301,rs56039213,rs71827267,rs71643862
rs56039213	13	67696908	67696913	-	AATAAT	3	30	rs146331992,rs67949301,rs56039213,rs71827267,rs71643862
rs71827267	13	67696909	67696914	-	ATAATA	4	29	rs146331992,rs67949301,rs56039213,rs71827267,rs71643862
rs71643862	13	67696910	67696915	-	TAATAA	5	28	rs146331992,rs67949301,rs56039213,rs71827267,rs71643862
rs144272224	13	67912381	67912387	-	TTAATAC	0	13	rs144272224,rs144755807,rs71789787,rs71797382,rs5804325
rs144755807	13	67912383	67912389	-	AATACTT	2	11	rs144272224,rs144755807,rs71789787,rs71797382,rs5804325
rs71789787	13	67912385	67912391	-	TACTTAA	4	9	rs144272224,rs144755807,rs71789787,rs71797382,rs5804325
rs71797382	13	67912386	67912392	-	ACTTAAT	5	8	rs144272224,rs144755807,rs71789787,rs71797382,rs5804325
rs5804325	13	67912387	67912393	-	CTTAATA	6	7	rs144272224,rs144755807,rs71789787,rs71797382,rs5804325
rs11450376	13	67929685	67929684	T/TT	-	0	10	rs11450376,rs33934279,rs66504667,rs67130687,rs59930734
rs33934279	13	67929686	67929685	T/TT	-	1	9	rs11450376,rs33934279,rs66504667,rs67130687,rs59930734
rs66504667	13	67929686	67929685	T/TT	-	1	9	rs11450376,rs33934279,rs66504667,rs67130687,rs59930734
rs67130687	13	67929694	67929693	T/TT	-	9	1	rs11450376,rs33934279,rs66504667,rs67130687,rs59930734
rs59930734	13	67929695	67929694	T/TT	-	10	0	rs11450376,rs33934279,rs66504667,rs67130687,rs59930734
rs143259418	13	68358876	68358887	-	TCTATATCTATA	0	53	rs143259418,rs59006973,rs72274973,rs71796147,rs71785757
rs59006973	13	68358881	68358892	-	ATCTATATCTAT	5	48	rs143259418,rs59006973,rs72274973,rs71796147,rs71785757
rs72274973	13	68358884	68358895	-	TATATCTATATC	8	45	rs143259418,rs59006973,rs72274973,rs71796147,rs71785757
rs71796147	13	68358886	68358897	-	TATCTATATCTA	10	43	rs143259418,rs59006973,rs72274973,rs71796147,rs71785757
rs71785757	13	68358887	68358898	-	ATCTATATCTAT	11	42	rs143259418,rs59006973,rs72274973,rs71796147,rs71785757
rs67195697	13	70509095	70509100	-	TATATA	0	21	rs67195697,rs66731637,rs71116962,rs71968881,rs72352510
rs66731637	13	70509096	70509101	-	ATATAT	1	20	rs67195697,rs66731637,rs71116962,rs71968881,rs72352510
rs71116962	13	70509097	70509102	-	TATATA	2	19	rs67195697,rs66731637,rs71116962,rs71968881,rs72352510
rs71968881	13	70509098	70509103	-	ATATAT	3	18	rs67195697,rs66731637,rs71116962,rs71968881,rs72352510
rs72352510	13	70509099	70509104	-	TATATA	4	17	rs67195697,rs66731637,rs71116962,rs71968881,rs72352510
rs72060073	13	71886009	71886016	-	TATATATA	0	22	rs72060073,rs72388831,rs66775735,rs67738060,rs58395487
rs72388831	13	71886010	71886017	-	ATATATAT	1	21	rs72060073,rs72388831,rs66775735,rs67738060,rs58395487
rs66775735	13	71886011	71886018	-	TATATATA	2	20	rs72060073,rs72388831,rs66775735,rs67738060,rs58395487
rs67738060	13	71886012	71886019	-	ATATATAT	3	19	rs72060073,rs72388831,rs66775735,rs67738060,rs58395487
rs58395487	13	71886015	71886022	-	TATATATA	6	16	rs72060073,rs72388831,rs66775735,rs67738060,rs58395487
rs6145114	13	72071992	72071999	-	ACACACAC	0	35	rs6145114,rs71840743,rs67119639,rs71123231,rs71693498
rs71840743	13	72071993	72072000	-	CACACACA	1	34	rs6145114,rs71840743,rs67119639,rs71123231,rs71693498
rs67119639	13	72071994	72072001	-	ACACACAC	2	33	rs6145114,rs71840743,rs67119639,rs71123231,rs71693498
rs71123231	13	72071995	72072002	-	CACACACA	3	32	rs6145114,rs71840743,rs67119639,rs71123231,rs71693498
rs71693498	13	72071999	72072006	-	CACACACA	7	28	rs6145114,rs71840743,rs67119639,rs71123231,rs71693498
rs140037316	13	72366472	72366479	-	ACACACAC	0	24	rs140037316,rs71814215,rs71715954,rs72409713,rs71819672
rs71814215	13	72366473	72366480	-	CACACACA	1	23	rs140037316,rs71814215,rs71715954,rs72409713,rs71819672
rs71715954	13	72366474	72366481	-	ACACACAC	2	22	rs140037316,rs71814215,rs71715954,rs72409713,rs71819672
rs72409713	13	72366477	72366484	-	CACACACA	5	19	rs140037316,rs71814215,rs71715954,rs72409713,rs71819672
rs71819672	13	72366479	72366486	-	CACACACA	7	17	rs140037316,rs71814215,rs71715954,rs72409713,rs71819672
rs66475011	13	72738381	72738388	-	TATATATA	0	15	rs66475011,rs68001337,rs10591054,rs67149244,rs61639521
rs68001337	13	72738384	72738391	-	ATATATAT	3	12	rs66475011,rs68001337,rs10591054,rs67149244,rs61639521
rs10591054	13	72738385	72738392	-	TATATATA	4	11	rs66475011,rs68001337,rs10591054,rs67149244,rs61639521
rs67149244	13	72738387	72738394	-	TATATATA	6	9	rs66475011,rs68001337,rs10591054,rs67149244,rs61639521
rs61639521	13	72738388	72738395	-	ATATATAT	7	8	rs66475011,rs68001337,rs10591054,rs67149244,rs61639521
rs5804625	13	72879559	72879559	-/TTTT	T	0	15	rs5804625,rs5804626,rs11338718,rs3076769,rs67367773
rs5804626	13	72879559	72879559	-/TTTT	T	0	15	rs5804625,rs5804626,rs11338718,rs3076769,rs67367773
rs11338718	13	72879565	72879565	-/TTTT	T	6	9	rs5804625,rs5804626,rs11338718,rs3076769,rs67367773
rs3076769	13	72879568	72879568	-/TTTT	T	9	6	rs5804625,rs5804626,rs11338718,rs3076769,rs67367773
rs67367773	13	72879570	72879570	-/TTTT	T	11	4	rs5804625,rs5804626,rs11338718,rs3076769,rs67367773
rs201655852	13	74882539	74882546	-	TGTGTGTG	0	31	rs201655852,rs10559229,rs67032221,rs72020551,rs61703285
rs10559229	13	74882541	74882548	-	TGTGTGTG	2	29	rs201655852,rs10559229,rs67032221,rs72020551,rs61703285
rs67032221	13	74882542	74882549	-	GTGTGTGT	3	28	rs201655852,rs10559229,rs67032221,rs72020551,rs61703285
rs72020551	13	74882545	74882552	-	TGTGTGTG	6	25	rs201655852,rs10559229,rs67032221,rs72020551,rs61703285
rs61703285	13	74882546	74882553	-	GTGTGTGT	7	24	rs201655852,rs10559229,rs67032221,rs72020551,rs61703285
rs147428440	13	75309422	75309427	-	ACACAC	0	29	rs147428440,rs66684305,rs10574130,rs66472053,rs58655298
rs66684305	13	75309424	75309429	-	ACACAC	2	27	rs147428440,rs66684305,rs10574130,rs66472053,rs58655298
rs10574130	13	75309425	75309430	-	CACACA	3	26	rs147428440,rs66684305,rs10574130,rs66472053,rs58655298
rs66472053	13	75309426	75309431	-	ACACAC	4	25	rs147428440,rs66684305,rs10574130,rs66472053,rs58655298
rs58655298	13	75309427	75309432	-	CACACA	5	24	rs147428440,rs66684305,rs10574130,rs66472053,rs58655298
rs33978168	13	75905983	75905982	A/AA	-	1	14	rs33978168,rs5804800,rs5804801,rs5804802,rs5804803,rs4052616
rs5804800	13	75905990	75905989	A/AA	-	8	7	rs33978168,rs5804800,rs5804801,rs5804802,rs5804803,rs4052616
rs5804801	13	75905991	75905990	A/AA	-	9	6	rs33978168,rs5804800,rs5804801,rs5804802,rs5804803,rs4052616
rs5804802	13	75905992	75905991	A/AA	-	10	5	rs33978168,rs5804800,rs5804801,rs5804802,rs5804803,rs4052616
rs5804803	13	75905993	75905992	A/AA	-	11	4	rs33978168,rs5804800,rs5804801,rs5804802,rs5804803,rs4052616
rs4052616	13	75905997	75905996	A/AA	-	15	0	rs33978168,rs5804800,rs5804801,rs5804802,rs5804803,rs4052616
rs5804822	13	76184875	76184874	A/AA	-	0	14	rs5804822,rs34094288,rs35973268,rs10641975,rs56052830
rs34094288	13	76184876	76184875	A/AA	-	1	13	rs5804822,rs34094288,rs35973268,rs10641975,rs56052830
rs35973268	13	76184876	76184875	A/AA	-	1	13	rs5804822,rs34094288,rs35973268,rs10641975,rs56052830
rs10641975	13	76184886	76184885	A/AA	-	11	3	rs5804822,rs34094288,rs35973268,rs10641975,rs56052830
rs56052830	13	76184889	76184888	A/AA	-	14	0	rs5804822,rs34094288,rs35973268,rs10641975,rs56052830
rs141303479	13	76657629	76657634	-	TGTGTG	0	25	rs141303479,rs55882058,rs3036463,rs67152884,rs66471044,rs72032478
rs55882058	13	76657630	76657635	-	GTGTGT	1	24	rs141303479,rs55882058,rs3036463,rs67152884,rs66471044,rs72032478
rs3036463	13	76657631	76657636	-	TGTGTG	2	23	rs141303479,rs55882058,rs3036463,rs67152884,rs66471044,rs72032478
rs67152884	13	76657632	76657637	-	GTGTGT	3	22	rs141303479,rs55882058,rs3036463,rs67152884,rs66471044,rs72032478
rs66471044	13	76657633	76657638	-	TGTGTG	4	21	rs141303479,rs55882058,rs3036463,rs67152884,rs66471044,rs72032478
rs72032478	13	76657634	76657639	-	GTGTGT	5	20	rs141303479,rs55882058,rs3036463,rs67152884,rs66471044,rs72032478
rs72224003	13	76860868	76860875	-	GATAGATA	0	13	rs72224003,rs72049727,rs71891636,rs71993952,rs72486599,rs72089958
rs72049727	13	76860869	76860876	-	ATAGATAG	1	12	rs72224003,rs72049727,rs71891636,rs71993952,rs72486599,rs72089958
rs71891636	13	76860870	76860877	-	TAGATAGA	2	11	rs72224003,rs72049727,rs71891636,rs71993952,rs72486599,rs72089958
rs71993952	13	76860871	76860878	-	AGATAGAT	3	10	rs72224003,rs72049727,rs71891636,rs71993952,rs72486599,rs72089958
rs72486599	13	76860872	76860879	-	GATAGATA	4	9	rs72224003,rs72049727,rs71891636,rs71993952,rs72486599,rs72089958
rs72089958	13	76860873	76860880	-	ATAGATAG	5	8	rs72224003,rs72049727,rs71891636,rs71993952,rs72486599,rs72089958
rs149867826	13	78168148	78168153	-	CCTTCC	0	10	rs149867826,rs72397245,rs71794832,rs5804917,rs199655710
rs72397245	13	78168149	78168154	-	CTTCCC	1	9	rs149867826,rs72397245,rs71794832,rs5804917,rs199655710
rs71794832	13	78168151	78168156	-	TCCCCT	3	7	rs149867826,rs72397245,rs71794832,rs5804917,rs199655710
rs5804917	13	78168152	78168157	-	CCCCTT	4	6	rs149867826,rs72397245,rs71794832,rs5804917,rs199655710
rs199655710	13	78168156	78168161	-	TTCCCC	8	2	rs149867826,rs72397245,rs71794832,rs5804917,rs199655710
rs151293878	13	78462845	78462850	-	ACACAC	0	38	rs151293878,rs71864639,rs36222777,rs68133534,rs5804940
rs71864639	13	78462847	78462852	-	ACACAC	2	36	rs151293878,rs71864639,rs36222777,rs68133534,rs5804940
rs36222777	13	78462848	78462853	-	CACACA	3	35	rs151293878,rs71864639,rs36222777,rs68133534,rs5804940
rs68133534	13	78462849	78462854	-	ACACAC	4	34	rs151293878,rs71864639,rs36222777,rs68133534,rs5804940
rs5804940	13	78462850	78462855	-	CACACA	5	33	rs151293878,rs71864639,rs36222777,rs68133534,rs5804940
rs72297128	13	79012525	79012530	-	CACACA	1	35	rs72297128,rs71811336,rs71759361,rs10597554,rs71747670
rs71811336	13	79012526	79012531	-	ACACAC	2	34	rs72297128,rs71811336,rs71759361,rs10597554,rs71747670
rs71759361	13	79012527	79012532	-	CACACA	3	33	rs72297128,rs71811336,rs71759361,rs10597554,rs71747670
rs10597554	13	79012528	79012533	-	ACACAC	4	32	rs72297128,rs71811336,rs71759361,rs10597554,rs71747670
rs71747670	13	79012529	79012534	-	CACACA	5	31	rs72297128,rs71811336,rs71759361,rs10597554,rs71747670
rs34852265	13	79514922	79514921	A/AA	-	0	12	rs34852265,rs11415213,rs71983230,rs66933899,rs55660909
rs11415213	13	79514923	79514922	A/AA	-	1	11	rs34852265,rs11415213,rs71983230,rs66933899,rs55660909
rs71983230	13	79514923	79514922	A/AA	-	1	11	rs34852265,rs11415213,rs71983230,rs66933899,rs55660909
rs66933899	13	79514933	79514932	A/AA	-	11	1	rs34852265,rs11415213,rs71983230,rs66933899,rs55660909
rs55660909	13	79514934	79514933	A/AA	-	12	0	rs34852265,rs11415213,rs71983230,rs66933899,rs55660909
rs71667815	13	82692355	82692362	-	ATCTATCT	0	35	rs71667815,rs71684834,rs67673882,rs71689049,rs71116019,rs72011471
rs71684834	13	82692356	82692363	-	TCTATCTA	1	34	rs71667815,rs71684834,rs67673882,rs71689049,rs71116019,rs72011471
rs67673882	13	82692357	82692364	-	CTATCTAT	2	33	rs71667815,rs71684834,rs67673882,rs71689049,rs71116019,rs72011471
rs71689049	13	82692358	82692365	-	TATCTATC	3	32	rs71667815,rs71684834,rs67673882,rs71689049,rs71116019,rs72011471
rs71116019	13	82692359	82692366	-	ATCTATCT	4	31	rs71667815,rs71684834,rs67673882,rs71689049,rs71116019,rs72011471
rs72011471	13	82692362	82692369	-	TATCTATC	7	28	rs71667815,rs71684834,rs67673882,rs71689049,rs71116019,rs72011471
rs71206693	13	83702078	83702083	-	ACACAC	0	27	rs71206693,rs71734013,rs71810441,rs72396251,rs67309711
rs71734013	13	83702079	83702084	-	CACACA	1	26	rs71206693,rs71734013,rs71810441,rs72396251,rs67309711
rs71810441	13	83702080	83702085	-	ACACAC	2	25	rs71206693,rs71734013,rs71810441,rs72396251,rs67309711
rs72396251	13	83702081	83702086	-	CACACA	3	24	rs71206693,rs71734013,rs71810441,rs72396251,rs67309711
rs67309711	13	83702083	83702088	-	CACACA	5	22	rs71206693,rs71734013,rs71810441,rs72396251,rs67309711
rs144526955	13	83982525	83982532	-	ACACACAC	0	26	rs144526955,rs66573364,rs71681055,rs71823388,rs71778433
rs66573364	13	83982526	83982533	-	CACACACA	1	25	rs144526955,rs66573364,rs71681055,rs71823388,rs71778433
rs71681055	13	83982527	83982534	-	ACACACAC	2	24	rs144526955,rs66573364,rs71681055,rs71823388,rs71778433
rs71823388	13	83982528	83982535	-	CACACACA	3	23	rs144526955,rs66573364,rs71681055,rs71823388,rs71778433
rs71778433	13	83982532	83982539	-	CACACACA	7	19	rs144526955,rs66573364,rs71681055,rs71823388,rs71778433
rs145600229	13	85108103	85108108	-	TATATA	0	19	rs145600229,rs61670559,rs10540326,rs72376169,rs71973864
rs61670559	13	85108104	85108109	-	ATATAT	1	18	rs145600229,rs61670559,rs10540326,rs72376169,rs71973864
rs10540326	13	85108106	85108111	-	ATATAT	3	16	rs145600229,rs61670559,rs10540326,rs72376169,rs71973864
rs72376169	13	85108107	85108112	-	TATATA	4	15	rs145600229,rs61670559,rs10540326,rs72376169,rs71973864
rs71973864	13	85108108	85108113	-	ATATAT	5	14	rs145600229,rs61670559,rs10540326,rs72376169,rs71973864
rs67407290	13	85133509	85133514	-	ACACAC	0	27	rs67407290,rs66464504,rs67262475,rs61467122,rs66938978,rs71648347
rs66464504	13	85133510	85133515	-	CACACA	1	26	rs67407290,rs66464504,rs67262475,rs61467122,rs66938978,rs71648347
rs67262475	13	85133511	85133516	-	ACACAC	2	25	rs67407290,rs66464504,rs67262475,rs61467122,rs66938978,rs71648347
rs61467122	13	85133512	85133517	-	CACACA	3	24	rs67407290,rs66464504,rs67262475,rs61467122,rs66938978,rs71648347
rs66938978	13	85133513	85133518	-	ACACAC	4	23	rs67407290,rs66464504,rs67262475,rs61467122,rs66938978,rs71648347
rs71648347	13	85133514	85133519	-	CACACA	5	22	rs67407290,rs66464504,rs67262475,rs61467122,rs66938978,rs71648347
rs35664487	13	85960442	85960447	-	TGTGTG	0	27	rs35664487,rs71662727,rs10556628,rs56171964,rs5805347,rs71816416
rs71662727	13	85960443	85960448	-	GTGTGT	1	26	rs35664487,rs71662727,rs10556628,rs56171964,rs5805347,rs71816416
rs10556628	13	85960444	85960449	-	TGTGTG	2	25	rs35664487,rs71662727,rs10556628,rs56171964,rs5805347,rs71816416
rs56171964	13	85960445	85960450	-	GTGTGT	3	24	rs35664487,rs71662727,rs10556628,rs56171964,rs5805347,rs71816416
rs5805347	13	85960446	85960451	-	TGTGTG	4	23	rs35664487,rs71662727,rs10556628,rs56171964,rs5805347,rs71816416
rs71816416	13	85960447	85960452	-	GTGTGT	5	22	rs35664487,rs71662727,rs10556628,rs56171964,rs5805347,rs71816416
rs151054143	13	87201959	87201966	-	CACACACA	0	31	rs151054143,rs10542436,rs36218103,rs71767214,rs71715631
rs10542436	13	87201961	87201968	-	CACACACA	2	29	rs151054143,rs10542436,rs36218103,rs71767214,rs71715631
rs36218103	13	87201962	87201969	-	ACACACAC	3	28	rs151054143,rs10542436,rs36218103,rs71767214,rs71715631
rs71767214	13	87201964	87201971	-	ACACACAC	5	26	rs151054143,rs10542436,rs36218103,rs71767214,rs71715631
rs71715631	13	87201965	87201972	-	CACACACA	6	25	rs151054143,rs10542436,rs36218103,rs71767214,rs71715631
rs71844099	13	88969363	88969370	-	TGTGTGTG	0	29	rs71844099,rs71818690,rs71681643,rs68116778,rs67734249
rs71818690	13	88969365	88969372	-	TGTGTGTG	2	27	rs71844099,rs71818690,rs71681643,rs68116778,rs67734249
rs71681643	13	88969366	88969373	-	GTGTGTGT	3	26	rs71844099,rs71818690,rs71681643,rs68116778,rs67734249
rs68116778	13	88969367	88969374	-	TGTGTGTG	4	25	rs71844099,rs71818690,rs71681643,rs68116778,rs67734249
rs67734249	13	88969368	88969375	-	GTGTGTGT	5	24	rs71844099,rs71818690,rs71681643,rs68116778,rs67734249
rs72468484	13	88989885	88989890	-	CACACA	0	30	rs72468484,rs3086487,rs71771483,rs68013901,rs71782340
rs3086487	13	88989886	88989891	-	ACACAC	1	29	rs72468484,rs3086487,rs71771483,rs68013901,rs71782340
rs71771483	13	88989887	88989892	-	CACACA	2	28	rs72468484,rs3086487,rs71771483,rs68013901,rs71782340
rs68013901	13	88989888	88989893	-	ACACAC	3	27	rs72468484,rs3086487,rs71771483,rs68013901,rs71782340
rs71782340	13	88989889	88989894	-	CACACA	4	26	rs72468484,rs3086487,rs71771483,rs68013901,rs71782340
rs71750127	13	89411264	89411271	-	CACACACA	0	30	rs71750127,rs71827265,rs71813109,rs71718192,rs57222634
rs71827265	13	89411265	89411272	-	ACACACAC	1	29	rs71750127,rs71827265,rs71813109,rs71718192,rs57222634
rs71813109	13	89411267	89411274	-	ACACACAC	3	27	rs71750127,rs71827265,rs71813109,rs71718192,rs57222634
rs71718192	13	89411269	89411276	-	ACACACAC	5	25	rs71750127,rs71827265,rs71813109,rs71718192,rs57222634
rs57222634	13	89411270	89411277	-	CACACACA	6	24	rs71750127,rs71827265,rs71813109,rs71718192,rs57222634
rs10543448	13	92594916	92594921	-	ATATAG	0	11	rs10543448,rs67508560,rs71819069,rs71869568,rs61585247
rs67508560	13	92594917	92594922	-	TATAGA	1	10	rs10543448,rs67508560,rs71819069,rs71869568,rs61585247
rs71819069	13	92594918	92594923	-	ATAGAT	2	9	rs10543448,rs67508560,rs71819069,rs71869568,rs61585247
rs71869568	13	92594919	92594924	-	TAGATA	3	8	rs10543448,rs67508560,rs71819069,rs71869568,rs61585247
rs61585247	13	92594921	92594926	-	GATATA	5	6	rs10543448,rs67508560,rs71819069,rs71869568,rs61585247
rs72012530	13	92656712	92656717	-	TATATA	0	26	rs72012530,rs67986084,rs10555633,rs71665824,rs66699535
rs67986084	13	92656714	92656719	-	TATATA	2	24	rs72012530,rs67986084,rs10555633,rs71665824,rs66699535
rs10555633	13	92656715	92656720	-	ATATAT	3	23	rs72012530,rs67986084,rs10555633,rs71665824,rs66699535
rs71665824	13	92656716	92656721	-	TATATA	4	22	rs72012530,rs67986084,rs10555633,rs71665824,rs66699535
rs66699535	13	92656717	92656722	-	ATATAT	5	21	rs72012530,rs67986084,rs10555633,rs71665824,rs66699535
rs71979717	13	94771251	94771258	-	TGTGTGTG	0	21	rs71979717,rs10552930,rs66542594,rs66984847,rs66691221,rs71126436
rs10552930	13	94771252	94771259	-	GTGTGTGT	1	20	rs71979717,rs10552930,rs66542594,rs66984847,rs66691221,rs71126436
rs66542594	13	94771253	94771260	-	TGTGTGTG	2	19	rs71979717,rs10552930,rs66542594,rs66984847,rs66691221,rs71126436
rs66984847	13	94771254	94771261	-	GTGTGTGT	3	18	rs71979717,rs10552930,rs66542594,rs66984847,rs66691221,rs71126436
rs66691221	13	94771255	94771262	-	TGTGTGTG	4	17	rs71979717,rs10552930,rs66542594,rs66984847,rs66691221,rs71126436
rs71126436	13	94771256	94771263	-	GTGTGTGT	5	16	rs71979717,rs10552930,rs66542594,rs66984847,rs66691221,rs71126436
rs5805915	13	95893621	95893620	A/AA	-	0	13	rs5805915,rs11441788,rs36073474,rs35187148,rs3047272
rs11441788	13	95893622	95893621	A/AA	-	1	12	rs5805915,rs11441788,rs36073474,rs35187148,rs3047272
rs36073474	13	95893622	95893621	A/AA	-	1	12	rs5805915,rs11441788,rs36073474,rs35187148,rs3047272
rs35187148	13	95893627	95893626	A/AA	-	6	7	rs5805915,rs11441788,rs36073474,rs35187148,rs3047272
rs3047272	13	95893634	95893633	A/AA	-	13	0	rs5805915,rs11441788,rs36073474,rs35187148,rs3047272
rs72038112	13	97211326	97211333	-	ATCTATCT	0	46	rs72038112,rs66536749,rs5805979,rs71717820,rs3051060
rs66536749	13	97211330	97211337	-	ATCTATCT	4	42	rs72038112,rs66536749,rs5805979,rs71717820,rs3051060
rs5805979	13	97211331	97211338	-	TCTATCTA	5	41	rs72038112,rs66536749,rs5805979,rs71717820,rs3051060
rs71717820	13	97211332	97211339	-	CTATCTAT	6	40	rs72038112,rs66536749,rs5805979,rs71717820,rs3051060
rs3051060	13	97211333	97211340	-	TATCTATC	7	39	rs72038112,rs66536749,rs5805979,rs71717820,rs3051060
rs66507953	13	97232448	97232453	-	ATATAT	0	28	rs66507953,rs36210517,rs36207287,rs5805980,rs71778241
rs36210517	13	97232449	97232454	-	TATATA	1	27	rs66507953,rs36210517,rs36207287,rs5805980,rs71778241
rs36207287	13	97232450	97232455	-	ATATAT	2	26	rs66507953,rs36210517,rs36207287,rs5805980,rs71778241
rs5805980	13	97232452	97232457	-	ATATAT	4	24	rs66507953,rs36210517,rs36207287,rs5805980,rs71778241
rs71778241	13	97232453	97232458	-	TATATA	5	23	rs66507953,rs36210517,rs36207287,rs5805980,rs71778241
rs66871781	13	98742485	98742492	-	GTGTGTGT	0	30	rs66871781,rs67698262,rs5806046,rs72314751,rs66758154,rs56363330
rs67698262	13	98742486	98742493	-	TGTGTGTG	1	29	rs66871781,rs67698262,rs5806046,rs72314751,rs66758154,rs56363330
rs5806046	13	98742487	98742494	-	GTGTGTGT	2	28	rs66871781,rs67698262,rs5806046,rs72314751,rs66758154,rs56363330
rs72314751	13	98742488	98742495	-	TGTGTGTG	3	27	rs66871781,rs67698262,rs5806046,rs72314751,rs66758154,rs56363330
rs66758154	13	98742489	98742496	-	GTGTGTGT	4	26	rs66871781,rs67698262,rs5806046,rs72314751,rs66758154,rs56363330
rs56363330	13	98742491	98742498	-	GTGTGTGT	6	24	rs66871781,rs67698262,rs5806046,rs72314751,rs66758154,rs56363330
rs5806101	13	99908965	99908964	A/AA	-	0	13	rs5806101,rs5806102,rs34142911,rs36100734,rs3031409
rs5806102	13	99908966	99908965	A/AA	-	1	12	rs5806101,rs5806102,rs34142911,rs36100734,rs3031409
rs34142911	13	99908966	99908965	A/AA	-	1	12	rs5806101,rs5806102,rs34142911,rs36100734,rs3031409
rs36100734	13	99908970	99908969	A/AA	-	5	8	rs5806101,rs5806102,rs34142911,rs36100734,rs3031409
rs3031409	13	99908978	99908977	A/AA	-	13	0	rs5806101,rs5806102,rs34142911,rs36100734,rs3031409
rs143691088	13	101921563	101921570	-	ATATATAT	0	22	rs143691088,rs72446691,rs66718214,rs67121453,rs71704711,rs71771707,rs71200735
rs72446691	13	101921564	101921571	-	TATATATA	1	21	rs143691088,rs72446691,rs66718214,rs67121453,rs71704711,rs71771707,rs71200735
rs66718214	13	101921565	101921572	-	ATATATAT	2	20	rs143691088,rs72446691,rs66718214,rs67121453,rs71704711,rs71771707,rs71200735
rs67121453	13	101921566	101921573	-	TATATATA	3	19	rs143691088,rs72446691,rs66718214,rs67121453,rs71704711,rs71771707,rs71200735
rs71704711	13	101921567	101921574	-	ATATATAT	4	18	rs143691088,rs72446691,rs66718214,rs67121453,rs71704711,rs71771707,rs71200735
rs71771707	13	101921568	101921575	-	TATATATA	5	17	rs143691088,rs72446691,rs66718214,rs67121453,rs71704711,rs71771707,rs71200735
rs71200735	13	101921569	101921576	-	ATATATAT	6	16	rs143691088,rs72446691,rs66718214,rs67121453,rs71704711,rs71771707,rs71200735
rs72196948	13	102360377	102360382	-	ACACAC	0	37	rs72196948,rs67678513,rs71725357,rs71733429,rs71768944
rs67678513	13	102360378	102360383	-	CACACA	1	36	rs72196948,rs67678513,rs71725357,rs71733429,rs71768944
rs71725357	13	102360379	102360384	-	ACACAC	2	35	rs72196948,rs67678513,rs71725357,rs71733429,rs71768944
rs71733429	13	102360380	102360385	-	CACACA	3	34	rs72196948,rs67678513,rs71725357,rs71733429,rs71768944
rs71768944	13	102360381	102360386	-	ACACAC	4	33	rs72196948,rs67678513,rs71725357,rs71733429,rs71768944
rs112885729	13	102723307	102723312	-	ACACAC	0	19	rs112885729,rs56002219,rs10574238,rs67403078,rs10567855
rs56002219	13	102723308	102723313	-	CACACA	1	18	rs112885729,rs56002219,rs10574238,rs67403078,rs10567855
rs10574238	13	102723309	102723314	-	ACACAC	2	17	rs112885729,rs56002219,rs10574238,rs67403078,rs10567855
rs67403078	13	102723310	102723315	-	CACACA	3	16	rs112885729,rs56002219,rs10574238,rs67403078,rs10567855
rs10567855	13	102723312	102723317	-	CACACA	5	14	rs112885729,rs56002219,rs10574238,rs67403078,rs10567855
rs200611992	13	103705432	103705439	-	GTGTGTGT	0	38	rs200611992,rs72402593,rs71733259,rs67663305,rs66939120
rs72402593	13	103705434	103705441	-	GTGTGTGT	2	36	rs200611992,rs72402593,rs71733259,rs67663305,rs66939120
rs71733259	13	103705435	103705442	-	TGTGTGTG	3	35	rs200611992,rs72402593,rs71733259,rs67663305,rs66939120
rs67663305	13	103705436	103705443	-	GTGTGTGT	4	34	rs200611992,rs72402593,rs71733259,rs67663305,rs66939120
rs66939120	13	103705438	103705445	-	GTGTGTGT	6	32	rs200611992,rs72402593,rs71733259,rs67663305,rs66939120
rs59774971	13	103847684	103847689	-	CACACA	0	18	rs59774971,rs36221135,rs72349041,rs67530719,rs71728515
rs36221135	13	103847686	103847691	-	CACACA	2	16	rs59774971,rs36221135,rs72349041,rs67530719,rs71728515
rs72349041	13	103847687	103847692	-	ACACAC	3	15	rs59774971,rs36221135,rs72349041,rs67530719,rs71728515
rs67530719	13	103847688	103847693	-	CACACA	4	14	rs59774971,rs36221135,rs72349041,rs67530719,rs71728515
rs71728515	13	103847689	103847694	-	ACACAC	5	13	rs59774971,rs36221135,rs72349041,rs67530719,rs71728515
rs139150456	13	108117662	108117667	-	TATATA	0	15	rs139150456,rs67364609,rs66756274,rs56340741,rs72410301,rs72361690
rs67364609	13	108117663	108117668	-	ATATAT	1	14	rs139150456,rs67364609,rs66756274,rs56340741,rs72410301,rs72361690
rs66756274	13	108117664	108117669	-	TATATA	2	13	rs139150456,rs67364609,rs66756274,rs56340741,rs72410301,rs72361690
rs56340741	13	108117665	108117670	-	ATATAT	3	12	rs139150456,rs67364609,rs66756274,rs56340741,rs72410301,rs72361690
rs72410301	13	108117666	108117671	-	TATATA	4	11	rs139150456,rs67364609,rs66756274,rs56340741,rs72410301,rs72361690
rs72361690	13	108117667	108117672	-	ATATAT	5	10	rs139150456,rs67364609,rs66756274,rs56340741,rs72410301,rs72361690
rs34064354	13	109178290	109178289	T/TT	-	0	13	rs34064354,rs35162577,rs66492669,rs10687060,rs67125129
rs35162577	13	109178291	109178290	T/TT	-	1	12	rs34064354,rs35162577,rs66492669,rs10687060,rs67125129
rs66492669	13	109178291	109178290	T/TT	-	1	12	rs34064354,rs35162577,rs66492669,rs10687060,rs67125129
rs10687060	13	109178295	109178294	T/TT	-	5	8	rs34064354,rs35162577,rs66492669,rs10687060,rs67125129
rs67125129	13	109178303	109178302	TT/T	-	13	0	rs34064354,rs35162577,rs66492669,rs10687060,rs67125129
rs201299762	13	109296711	109296718	-	TCTATCTA	0	46	rs201299762,rs71844646,rs71721895,rs5806745,rs67605531,rs72432321
rs71844646	13	109296713	109296720	-	TATCTATC	2	44	rs201299762,rs71844646,rs71721895,rs5806745,rs67605531,rs72432321
rs71721895	13	109296714	109296721	-	ATCTATCT	3	43	rs201299762,rs71844646,rs71721895,rs5806745,rs67605531,rs72432321
rs5806745	13	109296715	109296722	-	TCTATCTA	4	42	rs201299762,rs71844646,rs71721895,rs5806745,rs67605531,rs72432321
rs67605531	13	109296716	109296723	-	CTATCTAT	5	41	rs201299762,rs71844646,rs71721895,rs5806745,rs67605531,rs72432321
rs72432321	13	109296717	109296724	-	TATCTATC	6	40	rs201299762,rs71844646,rs71721895,rs5806745,rs67605531,rs72432321
rs71869119	13	113809303	113809308	-	TCTCTC	0	28	rs71869119,rs72044726,rs72498776,rs72416788,rs72127043
rs72044726	13	113809304	113809309	-	CTCTCT	1	27	rs71869119,rs72044726,rs72498776,rs72416788,rs72127043
rs72498776	13	113809305	113809310	-	TCTCTC	2	26	rs71869119,rs72044726,rs72498776,rs72416788,rs72127043
rs72416788	13	113809307	113809312	-	TCTCTC	4	24	rs71869119,rs72044726,rs72498776,rs72416788,rs72127043
rs72127043	13	113809308	113809313	-	CTCTCT	5	23	rs71869119,rs72044726,rs72498776,rs72416788,rs72127043
rs113628766	14	21327078	21327085	-	GTGTGTGT	0	21	rs113628766,rs72059133,rs72129128,rs36220062,rs10597172,rs34892992,rs3034866
rs72059133	14	21327079	21327086	-	TGTGTGTG	1	20	rs113628766,rs72059133,rs72129128,rs36220062,rs10597172,rs34892992,rs3034866
rs72129128	14	21327080	21327087	-	GTGTGTGT	2	19	rs113628766,rs72059133,rs72129128,rs36220062,rs10597172,rs34892992,rs3034866
rs36220062	14	21327081	21327088	-	TGTGTGTG	3	18	rs113628766,rs72059133,rs72129128,rs36220062,rs10597172,rs34892992,rs3034866
rs10597172	14	21327082	21327089	-	GTGTGTGT	4	17	rs113628766,rs72059133,rs72129128,rs36220062,rs10597172,rs34892992,rs3034866
rs34892992	14	21327083	21327090	-	TGTGTGTG	5	16	rs113628766,rs72059133,rs72129128,rs36220062,rs10597172,rs34892992,rs3034866
rs3034866	14	21327084	21327091	-	GTGTGTGT	6	15	rs113628766,rs72059133,rs72129128,rs36220062,rs10597172,rs34892992,rs3034866
rs66658306	14	24352723	24352730	-	TGTGTGTG	0	31	rs66658306,rs5807240,rs36203445,rs71951863,rs66503759
rs5807240	14	24352725	24352732	-	TGTGTGTG	2	29	rs66658306,rs5807240,rs36203445,rs71951863,rs66503759
rs36203445	14	24352726	24352733	-	GTGTGTGT	3	28	rs66658306,rs5807240,rs36203445,rs71951863,rs66503759
rs71951863	14	24352728	24352735	-	GTGTGTGT	5	26	rs66658306,rs5807240,rs36203445,rs71951863,rs66503759
rs66503759	14	24352730	24352737	-	GTGTGTGT	7	24	rs66658306,rs5807240,rs36203445,rs71951863,rs66503759
rs10543243	14	30115740	30115747	-	TAGATAGA	0	30	rs10543243,rs36219906,rs34355792,rs35504267,rs72038087
rs36219906	14	30115741	30115748	-	AGATAGAT	1	29	rs10543243,rs36219906,rs34355792,rs35504267,rs72038087
rs34355792	14	30115743	30115750	-	ATAGATAG	3	27	rs10543243,rs36219906,rs34355792,rs35504267,rs72038087
rs35504267	14	30115745	30115752	-	AGATAGAT	5	25	rs10543243,rs36219906,rs34355792,rs35504267,rs72038087
rs72038087	14	30115746	30115753	-	GATAGATA	6	24	rs10543243,rs36219906,rs34355792,rs35504267,rs72038087
rs5807650	14	32841977	32841982	-	TGTGTG	0	29	rs5807650,rs36202105,rs66494449,rs67400482,rs36218017,rs58157037
rs36202105	14	32841978	32841983	-	GTGTGT	1	28	rs5807650,rs36202105,rs66494449,rs67400482,rs36218017,rs58157037
rs66494449	14	32841979	32841984	-	TGTGTG	2	27	rs5807650,rs36202105,rs66494449,rs67400482,rs36218017,rs58157037
rs67400482	14	32841980	32841985	-	GTGTGT	3	26	rs5807650,rs36202105,rs66494449,rs67400482,rs36218017,rs58157037
rs36218017	14	32841981	32841986	-	TGTGTG	4	25	rs5807650,rs36202105,rs66494449,rs67400482,rs36218017,rs58157037
rs58157037	14	32841982	32841987	-	GTGTGT	5	24	rs5807650,rs36202105,rs66494449,rs67400482,rs36218017,rs58157037
rs58864169	14	34841528	34841533	-	ACACAC	0	30	rs58864169,rs72173023,rs71899777,rs36202861,rs36223521
rs72173023	14	34841529	34841534	-	CACACA	1	29	rs58864169,rs72173023,rs71899777,rs36202861,rs36223521
rs71899777	14	34841530	34841535	-	ACACAC	2	28	rs58864169,rs72173023,rs71899777,rs36202861,rs36223521
rs36202861	14	34841532	34841537	-	ACACAC	4	26	rs58864169,rs72173023,rs71899777,rs36202861,rs36223521
rs36223521	14	34841533	34841538	-	CACACA	5	25	rs58864169,rs72173023,rs71899777,rs36202861,rs36223521
rs139430854	14	37588778	37588782	-	AAAAG	0	12	rs139430854,rs140217716,rs71873543,rs71705752,rs72181718
rs140217716	14	37588779	37588783	-	AAAGA	1	11	rs139430854,rs140217716,rs71873543,rs71705752,rs72181718
rs71873543	14	37588780	37588784	-	AAGAA	2	10	rs139430854,rs140217716,rs71873543,rs71705752,rs72181718
rs71705752	14	37588781	37588785	-	AGAAA	3	9	rs139430854,rs140217716,rs71873543,rs71705752,rs72181718
rs72181718	14	37588782	37588786	-	GAAAA	4	8	rs139430854,rs140217716,rs71873543,rs71705752,rs72181718
rs143628750	14	39589813	39589817	-	TTTTA	0	23	rs143628750,rs147208719,rs138935177,rs71721378,rs10605898
rs147208719	14	39589814	39589818	-	TTTAT	1	22	rs143628750,rs147208719,rs138935177,rs71721378,rs10605898
rs138935177	14	39589815	39589819	-	TTATT	2	21	rs143628750,rs147208719,rs138935177,rs71721378,rs10605898
rs71721378	14	39589816	39589820	-	TATTT	3	20	rs143628750,rs147208719,rs138935177,rs71721378,rs10605898
rs10605898	14	39589817	39589821	-	ATTTT	4	19	rs143628750,rs147208719,rs138935177,rs71721378,rs10605898
rs10626320	14	39859080	39859079	A/AA	-	0	18	rs10626320,rs33910225,rs34163363,rs11370955,rs71130848
rs33910225	14	39859081	39859080	A/AA	-	1	17	rs10626320,rs33910225,rs34163363,rs11370955,rs71130848
rs34163363	14	39859081	39859080	A/AA	-	1	17	rs10626320,rs33910225,rs34163363,rs11370955,rs71130848
rs11370955	14	39859088	39859087	A/AA	-	8	10	rs10626320,rs33910225,rs34163363,rs11370955,rs71130848
rs71130848	14	39859098	39859097	A/AA	-	18	0	rs10626320,rs33910225,rs34163363,rs11370955,rs71130848
rs199834755	14	41531667	41531674	-	TATATATA	0	14	rs199834755,rs10584443,rs10553110,rs10572882,rs34623285
rs10584443	14	41531669	41531676	-	TATATATA	2	12	rs199834755,rs10584443,rs10553110,rs10572882,rs34623285
rs10553110	14	41531670	41531677	-	ATATATAT	3	11	rs199834755,rs10584443,rs10553110,rs10572882,rs34623285
rs10572882	14	41531671	41531678	-	TATATATA	4	10	rs199834755,rs10584443,rs10553110,rs10572882,rs34623285
rs34623285	14	41531673	41531680	-	TATATATA	6	8	rs199834755,rs10584443,rs10553110,rs10572882,rs34623285
rs67163909	14	46057366	46057371	-	ACACAC	0	23	rs67163909,rs36219501,rs36232332,rs5808306,rs71862587
[truncated: 6,032 more rows]
